# Supplementary material for: Aqua­dioxidobis(pentane-2,4-dionato)uranium(VI) pyrazine solvate
Source: Acta Crystallogr Sect E Struct Rep Online. 2008 Apr 16;64(Pt 5):m673–4. doi: 10.1107/S1600536808009021 (PMC2961248; doi:10.1107/S1600536808009021)
Supplement: Supplementary file 1 [file e-64-0m673-sup1.cif]

##############################################################################
###                                                                        ###
###        Electronic paper (Acta Crystallographica Section E)             ###
###                                                                        ###
##############################################################################
#                                                                            #
# This CIF contains the data in a paper accepted for publication in Acta     #
# Crystallographica Section E. It conforms to the requirements of Notes      #
# for Authors for Section E, and has been peer reviewed under the auspices   #
# of the IUCr Commission on Journals.                                        #
#                                                                            #
# Full details of the Crystallographic Information File format               #
# are given in the paper "The Crystallographic Information File (CIF):       #
# a New Standard Archive File for Crystallography" by S. R. Hall, F. H.      #
# Allen and I. D. Brown [Acta Cryst. (1991), A47, 655-685].                  #
#                                                                            #
# The current version of the core CIF dictionary is obtainable from          #
# ftp://ftp.iucr.org/pub/cif_core.dic. The current version number is 2.4.    #
#                                                                            #
# Software is freely available for graphical display of the structure(s) in  #
# this CIF.  For information consult the CIF home page http://www.iucr.org/  #
# cif/home.html                                                              #
#                                                                            #
# This file may be used for bona fide research purposes within the           #
# scientific community so long as proper attribution is given to the journal # 
# article from which it was obtained.                                        #
#                                                                            #
##############################################################################
                                             
data_I
_audit_creation_method     SHELXL-97
_chemical_name_systematic
;
Aquadioxidobis(pentane-2,4-dionato)uranium(VI) pyrazine solvate
;
_chemical_name_common     ?
_chemical_formula_moiety     'C10 H16 O7 U, C4 H4 N2'
_chemical_formula_sum     'C14 H20 N2 O7 U'
_chemical_formula_iupac     '[U (C5 H7 O2)2 O2 (H2 O)], C4 H4 N2'
_chemical_formula_weight     566.35
_chemical_melting_point     ?
_symmetry_cell_setting     triclinic
_symmetry_space_group_name_H-M     'P -1'
_symmetry_space_group_name_Hall     '-P 1'
loop_
    _symmetry_equiv_pos_as_xyz
    'x, y, z'
    '-x, -y, -z'
_cell_length_a     8.186(3)
_cell_length_b     8.398(3)
_cell_length_c     13.663(4)
_cell_angle_alpha     88.162(7)
_cell_angle_beta     82.111(6)
_cell_angle_gamma     86.130(6)
_cell_volume     928.0(5)
_cell_formula_units_Z     2
_cell_measurement_reflns_used     2961
_cell_measurement_theta_min     2.4315
_cell_measurement_theta_max     28.1905
_cell_measurement_temperature     299
_exptl_crystal_description     plate
_exptl_crystal_colour     orange
_exptl_crystal_size_max     0.22
_exptl_crystal_size_mid     0.14
_exptl_crystal_size_min     0.06
_exptl_crystal_density_diffrn     2.027
_exptl_crystal_density_meas     ?
_exptl_crystal_density_method     'not measured'
_exptl_crystal_F_000     532
_exptl_absorpt_coefficient_mu     8.780
_exptl_absorpt_correction_type     multi-scan
_exptl_absorpt_process_details     '(SADABS; Sheldrick, 1996)'
_exptl_absorpt_correction_T_min     0.2358
_exptl_absorpt_correction_T_max     0.5899
_exptl_special_details
;
;
_diffrn_ambient_temperature     299
_diffrn_radiation_type     MoK\a
_diffrn_radiation_wavelength     0.71073
_diffrn_radiation_source     'fine-focus sealed tube'
_diffrn_radiation_monochromator     graphite
_diffrn_measurement_device_type     'Bruker CCD area-detector'
_diffrn_measurement_method     '\f and \w'
_diffrn_detector_area_resol_mean     8.366
_diffrn_reflns_number     6928
_diffrn_reflns_av_R_equivalents     0.0241
_diffrn_reflns_av_sigmaI/netI     0.0389
_diffrn_reflns_theta_min     1.51
_diffrn_reflns_theta_max     28.31
_diffrn_reflns_theta_full     28.31
_diffrn_measured_fraction_theta_max     0.981
_diffrn_measured_fraction_theta_full     0.981
_diffrn_reflns_limit_h_min     -10
_diffrn_reflns_limit_h_max     10
_diffrn_reflns_limit_k_min     -11
_diffrn_reflns_limit_k_max     9
_diffrn_reflns_limit_l_min     -18
_diffrn_reflns_limit_l_max     11
_diffrn_standards_number     ?
_diffrn_standards_interval_count     ?
_diffrn_standards_interval_time     ?
_diffrn_standards_decay_%     ?
_refine_special_details
;
 Refinement of F^2^ against ALL reflections.  The weighted R-factor wR and
 goodness of fit S are based on F^2^, conventional R-factors R are based
 on F, with F set to zero for negative F^2^. The threshold expression of
 F^2^ > 2sigma(F^2^) is used only for calculating R-factors(gt) etc. and is
 not relevant to the choice of reflections for refinement.  R-factors based
 on F^2^ are statistically about twice as large as those based on F, and R-
 factors based on ALL data will be even larger.
;
_reflns_number_total     4526
_reflns_number_gt     3841
_reflns_threshold_expression     I>2\s(I)
_refine_ls_structure_factor_coef     Fsqd
_refine_ls_matrix_type     full
_refine_ls_R_factor_all     0.0404
_refine_ls_R_factor_gt     0.0311
_refine_ls_wR_factor_gt     0.0732
_refine_ls_wR_factor_ref     0.0778
_refine_ls_goodness_of_fit_ref     1.036
_refine_ls_restrained_S_all     1.035
_refine_ls_number_reflns     4526
_refine_ls_number_parameters     229
_refine_ls_number_restraints     2
_refine_ls_hydrogen_treatment     mixed
_refine_ls_weighting_scheme     calc
_refine_ls_weighting_details
         'calc w=1/[\s^2^(Fo^2^)+(0.0402P)^2^+0.5065P] where P=(Fo^2^+2Fc^2^)/3'
_atom_sites_solution_hydrogens     geom
_atom_sites_solution_primary     direct
_atom_sites_solution_secondary     difmap
_refine_ls_shift/su_max     0.001
_refine_ls_shift/su_mean     0.000
_refine_diff_density_max     1.632
_refine_diff_density_min     -1.270
_refine_ls_extinction_method     none
_refine_ls_extinction_coef     ?
loop_
    _atom_type_symbol
    _atom_type_description
    _atom_type_scat_dispersion_real
    _atom_type_scat_dispersion_imag
    _atom_type_scat_source
    'C' 'C' 0.0033 0.0016
                         'International Tables Vol C Tables 4.2.6.8 and 6.1.1.4'
    'H' 'H' 0.0000 0.0000
                         'International Tables Vol C Tables 4.2.6.8 and 6.1.1.4'
    'N' 'N' 0.0061 0.0033
                         'International Tables Vol C Tables 4.2.6.8 and 6.1.1.4'
    'O' 'O' 0.0106 0.0060
                         'International Tables Vol C Tables 4.2.6.8 and 6.1.1.4'
    'U' 'U' -9.6767 9.6646
                         'International Tables Vol C Tables 4.2.6.8 and 6.1.1.4'
_computing_data_collection     'SMART (Bruker, 2001)'
_computing_cell_refinement     'SAINT (Bruker, 2001)'
_computing_data_reduction     'SAINT (Bruker, 2001)'
_computing_structure_solution     'SHELXS97 (Sheldrick, 2008)'
_computing_structure_refinement     'SHELXL97 (Sheldrick, 2008)'
_computing_molecular_graphics
;
SHELXTL (Sheldrick, 2008) and CrystalMaker (CrystalMaker, 2007)
;
_computing_publication_material     'SHELXTL (Sheldrick, 2008)'
loop_
    _atom_site_type_symbol
    _atom_site_label
    _atom_site_fract_x
    _atom_site_fract_y
    _atom_site_fract_z
    _atom_site_U_iso_or_equiv
    _atom_site_adp_type
    _atom_site_calc_flag
    _atom_site_refinement_flags
    _atom_site_occupancy
    _atom_site_disorder_assembly
    _atom_site_disorder_group
    U U1 0.259453(17) 0.495967(19) 0.247346(9) 0.03890(8) Uani d . 1 . .
    O O1 0.3817(5) 0.4969(5) 0.1293(3) 0.0596(10) Uani d . 1 . .
    O O2 0.1377(5) 0.4988(5) 0.3652(3) 0.0546(9) Uani d . 1 . .
    O O3 0.0299(5) 0.5981(5) 0.1735(3) 0.0700(11) Uani d . 1 . .
    O O4 0.1164(4) 0.2826(4) 0.2022(3) 0.0573(9) Uani d . 1 . .
    O O5 0.4908(5) 0.5598(5) 0.3208(3) 0.0688(11) Uani d . 1 . .
    O O6 0.4016(4) 0.2596(4) 0.2952(2) 0.0549(8) Uani d . 1 . .
    O O7 0.2572(4) 0.7828(4) 0.2495(2) 0.0501(8) Uani d D 1 . .
    N N1 0.4115(6) 0.9337(6) 0.0839(3) 0.0577(12) Uani d . 1 . .
    N N2 0.0840(6) 0.9322(6) 0.4142(3) 0.0557(11) Uani d . 1 . .
    C C1 -0.2101(7) 0.6668(8) 0.0993(5) 0.0789(19) Uani d . 1 . .
    H H1A -0.2914 0.7004 0.1534 0.118 Uiso calc R 1 . .
    H H1B -0.2637 0.6207 0.0497 0.118 Uiso calc R 1 . .
    H H1C -0.1531 0.7573 0.0713 0.118 Uiso calc R 1 . .
    C C2 -0.0877(7) 0.5442(8) 0.1361(4) 0.0565(14) Uani d . 1 . .
    C C3 -0.1090(8) 0.3840(8) 0.1297(5) 0.0764(19) Uani d . 1 . .
    H H3 -0.1992 0.3558 0.1010 0.092 Uiso calc R 1 . .
    C C4 -0.0086(6) 0.2633(7) 0.1619(4) 0.0547(12) Uani d . 1 . .
    C C5 -0.0468(9) 0.0931(8) 0.1488(6) 0.088(2) Uani d . 1 . .
    H H5A 0.0435 0.0399 0.1075 0.133 Uiso calc R 1 . .
    H H5B -0.1456 0.0915 0.1184 0.133 Uiso calc R 1 . .
    H H5C -0.0625 0.0393 0.2121 0.133 Uiso calc R 1 . .
    C C6 0.7166(7) 0.5944(8) 0.4048(4) 0.0721(17) Uani d . 1 . .
    H H6A 0.8071 0.6143 0.3543 0.108 Uiso calc R 1 . .
    H H6B 0.7580 0.5415 0.4605 0.108 Uiso calc R 1 . .
    H H6C 0.6591 0.6939 0.4249 0.108 Uiso calc R 1 . .
    C C7 0.5996(6) 0.4899(8) 0.3648(4) 0.0541(14) Uani d . 1 . .
    C C8 0.6166(8) 0.3245(9) 0.3785(5) 0.0744(18) Uani d . 1 . .
    H H8 0.6979 0.2833 0.4152 0.089 Uiso calc R 1 . .
    C C9 0.5220(6) 0.2191(7) 0.3416(4) 0.0547(12) Uani d . 1 . .
    C C10 0.5580(9) 0.0434(8) 0.3557(5) 0.086(2) Uani d . 1 . .
    H H10A 0.4673 -0.0008 0.3974 0.128 Uiso calc R 1 . .
    H H10B 0.6569 0.0252 0.3860 0.128 Uiso calc R 1 . .
    H H10C 0.5730 -0.0068 0.2927 0.128 Uiso calc R 1 . .
    C C11 0.4593(7) 0.8497(7) 0.0033(4) 0.0535(13) Uani d . 1 . .
    H H11 0.4348 0.7432 0.0030 0.064 Uiso calc R 1 . .
    C C12 0.4551(8) 1.0829(8) 0.0803(4) 0.0614(15) Uani d . 1 . .
    H H12 0.4272 1.1446 0.1362 0.074 Uiso calc R 1 . .
    C C13 0.0714(7) 1.0896(7) 0.4270(4) 0.0569(14) Uani d . 1 . .
    H H13 0.1206 1.1556 0.3771 0.068 Uiso calc R 1 . .
    C C14 0.0118(7) 0.8421(7) 0.4888(4) 0.0527(12) Uani d . 1 . .
    H H14 0.0181 0.7317 0.4833 0.063 Uiso calc R 1 . .
    H H22 0.202(6) 0.846(5) 0.291(3) 0.069(18) Uiso d D 1 . .
    H H21 0.284(6) 0.845(5) 0.200(3) 0.062(16) Uiso d D 1 . .
loop_
    _atom_site_aniso_label
    _atom_site_aniso_U_11
    _atom_site_aniso_U_22
    _atom_site_aniso_U_33
    _atom_site_aniso_U_12
    _atom_site_aniso_U_13
    _atom_site_aniso_U_23
    U1 0.04099(10) 0.04129(13) 0.03434(9) -0.00227(7) -0.00502(6) -0.00051(7)
    O1 0.069(2) 0.061(3) 0.0440(18) -0.0096(19) 0.0121(16) -0.0057(17)
    O2 0.058(2) 0.056(2) 0.0461(17) -0.0055(18) 0.0052(15) 0.0023(17)
    O3 0.077(3) 0.050(3) 0.091(3) -0.004(2) -0.043(2) 0.007(2)
    O4 0.060(2) 0.052(2) 0.064(2) -0.0073(17) -0.0236(16) 0.0040(18)
    O5 0.058(2) 0.059(3) 0.097(3) -0.0040(19) -0.036(2) 0.000(2)
    O6 0.0554(19) 0.053(2) 0.0590(19) 0.0022(17) -0.0185(15) -0.0024(17)
    O7 0.058(2) 0.046(2) 0.0426(17) 0.0002(17) 0.0050(15) -0.0020(16)
    N1 0.065(3) 0.054(3) 0.048(2) 0.004(2) 0.0087(19) 0.007(2)
    N2 0.064(3) 0.050(3) 0.047(2) -0.004(2) 0.0117(19) -0.004(2)
    C1 0.067(4) 0.082(5) 0.091(4) 0.008(3) -0.031(3) 0.015(4)
    C2 0.050(3) 0.071(4) 0.049(3) 0.002(3) -0.016(2) 0.007(3)
    C3 0.067(4) 0.067(5) 0.104(5) -0.012(3) -0.043(3) 0.009(4)
    C4 0.055(3) 0.056(3) 0.056(3) -0.014(2) -0.013(2) 0.002(2)
    C5 0.087(4) 0.060(4) 0.129(6) -0.018(4) -0.047(4) -0.003(4)
    C6 0.052(3) 0.097(5) 0.072(3) -0.011(3) -0.020(3) -0.013(3)
    C7 0.040(2) 0.080(4) 0.043(2) -0.002(3) -0.0084(18) -0.007(3)
    C8 0.065(3) 0.073(5) 0.091(4) 0.008(3) -0.036(3) 0.004(4)
    C9 0.044(2) 0.062(4) 0.056(3) 0.011(2) -0.006(2) 0.000(2)
    C10 0.090(5) 0.065(4) 0.105(5) 0.016(4) -0.036(4) 0.001(4)
    C11 0.067(3) 0.043(3) 0.048(3) 0.000(2) -0.002(2) -0.001(2)
    C12 0.087(4) 0.055(4) 0.037(2) 0.005(3) 0.006(2) -0.007(2)
    C13 0.064(3) 0.055(4) 0.048(3) -0.013(3) 0.008(2) 0.007(2)
    C14 0.062(3) 0.039(3) 0.055(3) -0.004(2) 0.001(2) -0.001(2)
_geom_special_details
;
All e.s.d.'s (except the e.s.d. in the dihedral angle between two l.s.
planes) are estimated using the full covariance matrix. The cell e.s.d.'s
are taken into account individually in the estimation of e.s.d.'s in
distances, angles and torsion angles; correlations between e.s.d.'s in
cell parameters are only used when they are defined by crystal symmetry.
An approximate (isotropic) treatment of cell e.s.d.'s is used for
estimating e.s.d.'s involving l.s. planes.
;
loop_
    _geom_bond_atom_site_label_1
    _geom_bond_atom_site_label_2
    _geom_bond_site_symmetry_2
    _geom_bond_distance
    _geom_bond_publ_flag
    U1 O1 . 1.777(3) yes
    U1 O2 . 1.774(3) yes
    U1 O3 . 2.352(4) yes
    U1 O4 . 2.348(4) yes
    U1 O5 . 2.361(4) yes
    U1 O6 . 2.353(3) yes
    U1 O7 . 2.409(4) yes
    O3 C2 . 1.265(6) ?
    O4 C4 . 1.249(6) ?
    O5 C7 . 1.246(6) ?
    O6 C9 . 1.266(6) ?
    O7 H21 . 0.86(4) ?
    O7 H22 . 0.85(4) ?
    N1 C11 . 1.326(7) ?
    N1 C12 . 1.323(8) ?
    N2 C13 . 1.334(8) ?
    N2 C14 . 1.344(6) ?
    C1 C2 . 1.511(8) ?
    C1 H1A . 0.9600 ?
    C1 H1B . 0.9600 ?
    C1 H1C . 0.9600 ?
    C2 C3 . 1.376(9) ?
    C3 C4 . 1.361(8) ?
    C3 H3 . 0.9300 ?
    C4 C5 . 1.505(8) ?
    C5 H5A . 0.9600 ?
    C5 H5B . 0.9600 ?
    C5 H5C . 0.9600 ?
    C6 C7 . 1.507(8) ?
    C6 H6A . 0.9600 ?
    C6 H6B . 0.9600 ?
    C6 H6C . 0.9600 ?
    C7 C8 . 1.396(9) ?
    C8 C9 . 1.366(8) ?
    C8 H8 . 0.9300 ?
    C9 C10 . 1.496(8) ?
    C10 H10A . 0.9600 ?
    C10 H10B . 0.9600 ?
    C10 H10C . 0.9600 ?
    C11 C12 2_675 1.381(7) ?
    C11 H11 . 0.9300 ?
    C12 C11 2_675 1.381(7) ?
    C12 H12 . 0.9300 ?
    C13 C14 2_576 1.375(8) ?
    C13 H13 . 0.9300 ?
    C14 C13 2_576 1.375(8) ?
    C14 H14 . 0.9300 ?
loop_
    _geom_angle_atom_site_label_1
    _geom_angle_atom_site_label_2
    _geom_angle_atom_site_label_3
    _geom_angle_site_symmetry_1
    _geom_angle_site_symmetry_3
    _geom_angle
    _geom_angle_publ_flag
    O1 U1 O2 . . 178.98(14) yes
    O1 U1 O3 . . 89.43(18) yes
    O1 U1 O4 . . 90.62(17) yes
    O1 U1 O5 . . 89.85(18) yes
    O1 U1 O6 . . 91.40(17) yes
    O1 U1 O7 . . 90.01(16) yes
    O2 U1 O3 . . 90.37(17) yes
    O2 U1 O4 . . 90.26(16) yes
    O2 U1 O5 . . 89.75(17) yes
    O2 U1 O6 . . 89.35(16) yes
    O2 U1 O7 . . 88.97(15) yes
    O3 U1 O4 . . 70.89(13) yes
    O3 U1 O5 . . 145.58(15) yes
    O3 U1 O6 . . 143.98(14) yes
    O3 U1 O7 . . 72.72(13) yes
    O4 U1 O5 . . 143.53(13) yes
    O4 U1 O6 . . 73.10(12) yes
    O4 U1 O7 . . 143.59(13) yes
    O5 U1 O6 . . 70.43(13) yes
    O5 U1 O7 . . 72.87(13) yes
    O6 U1 O7 . . 143.27(13) yes
    C2 O3 U1 . . 137.8(4) ?
    C4 O4 U1 . . 137.9(4) ?
    C7 O5 U1 . . 138.5(4) ?
    C9 O6 U1 . . 138.2(4) ?
    U1 O7 H22 . . 129(4) ?
    U1 O7 H21 . . 127(4) ?
    H22 O7 H21 . . 102(5) ?
    C12 N1 C11 . . 116.2(4) ?
    C13 N2 C14 . . 116.4(5) ?
    C2 C1 H1A . . 109.5 ?
    C2 C1 H1B . . 109.5 ?
    H1A C1 H1B . . 109.5 ?
    C2 C1 H1C . . 109.5 ?
    H1A C1 H1C . . 109.5 ?
    H1B C1 H1C . . 109.5 ?
    O3 C2 C3 . . 123.5(5) ?
    O3 C2 C1 . . 116.3(6) ?
    C3 C2 C1 . . 120.2(5) ?
    C4 C3 C2 . . 125.3(5) ?
    C4 C3 H3 . . 117.3 ?
    C2 C3 H3 . . 117.3 ?
    O4 C4 C3 . . 124.6(5) ?
    O4 C4 C5 . . 116.1(5) ?
    C3 C4 C5 . . 119.3(5) ?
    C4 C5 H5A . . 109.5 ?
    C4 C5 H5B . . 109.5 ?
    H5A C5 H5B . . 109.5 ?
    C4 C5 H5C . . 109.5 ?
    H5A C5 H5C . . 109.5 ?
    H5B C5 H5C . . 109.5 ?
    C7 C6 H6A . . 109.5 ?
    C7 C6 H6B . . 109.5 ?
    H6A C6 H6B . . 109.5 ?
    C7 C6 H6C . . 109.5 ?
    H6A C6 H6C . . 109.5 ?
    H6B C6 H6C . . 109.5 ?
    O5 C7 C8 . . 123.7(5) ?
    O5 C7 C6 . . 116.4(6) ?
    C8 C7 C6 . . 119.9(5) ?
    C9 C8 C7 . . 124.5(5) ?
    C9 C8 H8 . . 117.7 ?
    C7 C8 H8 . . 117.7 ?
    O6 C9 C8 . . 124.2(5) ?
    O6 C9 C10 . . 116.0(5) ?
    C8 C9 C10 . . 119.9(5) ?
    C9 C10 H10A . . 109.5 ?
    C9 C10 H10B . . 109.5 ?
    H10A C10 H10B . . 109.5 ?
    C9 C10 H10C . . 109.5 ?
    H10A C10 H10C . . 109.5 ?
    H10B C10 H10C . . 109.5 ?
    N1 C11 C12 . 2_675 121.4(5) ?
    N1 C11 H11 . . 119.3 ?
    C12 C11 H11 2_675 . 119.3 ?
    N1 C12 C11 . 2_675 122.4(5) ?
    N1 C12 H12 . . 118.8 ?
    C11 C12 H12 2_675 . 118.8 ?
    N2 C13 C14 . 2_576 122.5(5) ?
    N2 C13 H13 . . 118.8 ?
    C14 C13 H13 2_576 . 118.8 ?
    N2 C14 C13 . 2_576 121.1(5) ?
    N2 C14 H14 . . 119.5 ?
    C13 C14 H14 2_576 . 119.5 ?
loop_
    _geom_hbond_atom_site_label_D
    _geom_hbond_atom_site_label_H
    _geom_hbond_atom_site_label_A
    _geom_hbond_site_symmetry_A
    _geom_hbond_distance_DH
    _geom_hbond_distance_HA
    _geom_hbond_distance_DA
    _geom_hbond_angle_DHA
    O7 H21 N1 . 0.86(4) 1.94(2) 2.752(5) 160(5)
    O7 H22 N2 . 0.85(4) 1.96(2) 2.778(6) 161(5)
data_global
_journal_date_recd_electronic     2008-03-31
_journal_date_accepted     2008-04-03
_journal_name_full     'Acta Crystallographica, Section E'
_journal_year     2008
_journal_volume     64
_journal_issue      5
_journal_page_first     m673
_journal_page_last     m674
_journal_paper_category     QM
_journal_coeditor_code     HK2447
_publ_contact_author_name     'Dr. Takafumi Kitazawa'
_publ_contact_author_address
;
Department of Chemistry,
Faculty of Science, Toho University,
2-2-1 Miyama, Funabashi, Chiba 274-8510, Japan
and
Research Center for Materials with Integrated Properties,
Toho University,
Miyama, Funabashi, Chiba 274-8510,Japan
;
_publ_contact_author_email     kitazawa@chem.sci.toho-u.ac.jp
_publ_contact_author_fax     ?
_publ_contact_author_phone     '+81 47 472 5077'
_publ_section_title
;
Aquadioxidobis(pentane-2,4-dionato)uranium(VI) pyrazine solvate
;
loop_
    _publ_author_name
    _publ_author_footnote
    _publ_author_address
    'Kawasaki, Takeshi' ?
;
Department of Chemistry,
Faculty of Science, Toho University,
2-2-1 Miyama, Funabashi, Chiba 274-8510, Japan
;
    'Kitazawa, Takafumi' ?
;
Department of Chemistry,
Faculty of Science, Toho University,
2-2-1 Miyama, Funabashi, Chiba 274-8510, Japan
and
Research Center for Materials with Integrated Properties,
Toho University,
Miyama, Funabashi, Chiba 274-8510, Japan
;
