# Supplementary material for: Aqua­dioxidobis(pentane-2,4-dionato)uranium(VI) pyrazine solvate
Source: Acta Crystallogr Sect E Struct Rep Online. 2008 Apr 16;64(Pt 5):m673–4. doi: 10.1107/S1600536808009021 (PMC2961248; doi:10.1107/S1600536808009021)
Supplement: Supplementary file 2 [file e-64-0m673-Isup2.hkl]

# 
# h,k,l, Fc-squared, Fo-squared, sigma(Fo-squared) and status flag 
# 
data_I
_shelx_title ' kawa181_p-1 in P-1' 
_shelx_refln_list_code          4 
_shelx_F_calc_maximum      266.75 
_exptl_crystal_F_000       532.00 
_reflns_d_resolution_high  0.7493 
 
loop_ 
 _symmetry_equiv_pos_as_xyz 
 'x, y, z' 
 '-x, -y, -z' 
 
_cell_length_a     8.1860 
_cell_length_b     8.3977 
_cell_length_c    13.6631 
_cell_angle_alpha  88.162 
_cell_angle_beta   82.111 
_cell_angle_gamma  86.130 
 
_shelx_F_squared_multiplier     1.000 
 
loop_ 
 _refln_index_h 
 _refln_index_k 
 _refln_index_l 
 _refln_F_squared_calc 
 _refln_F_squared_meas 
 _refln_F_squared_sigma 
 _refln_observed_status 
   1   0   0      122.85      133.29      4.30 o 
   2   0   0     4491.55     4455.27     98.32 o 
   3   0   0      348.67      372.49     14.75 o 
   4   0   0     9505.33     9197.58    182.89 o 
   5   0   0      588.74      566.55     23.31 o 
   6   0   0     5957.45     5723.39    140.90 o 
   7   0   0      633.63      584.62     69.80 o 
   8   0   0     2010.12     1872.13     97.63 o 
   9   0   0      333.66      385.86     24.69 o 
  10   0   0      258.22      271.77     24.53 o 
 -10   1   0      299.20      294.35     24.77 o 
  -9   1   0      217.06      161.67     38.59 o 
  -8   1   0     1836.84     1726.34     48.17 o 
  -7   1   0      731.17      740.32     26.74 o 
  -6   1   0     3288.17     3162.72    113.64 o 
  -5   1   0      221.35      192.62     16.79 o 
  -4   1   0     8004.33     7821.00    137.91 o 
  -3   1   0      592.98      592.27     17.21 o 
  -2   1   0    29097.79    29553.72    510.63 o 
  -1   1   0       37.07       51.77      5.92 o 
   0   1   0    33096.01    34955.32   1621.55 o 
   1   1   0        0.65        3.79      4.69 o 
   2   1   0    24131.05    24368.22    525.23 o 
   3   1   0      196.23      174.24      7.69 o 
   4   1   0     7200.55     6719.66    118.61 o 
   5   1   0     1411.07     1425.60     39.97 o 
   6   1   0     3825.35     3838.56     83.23 o 
   7   1   0      261.50      295.74     23.84 o 
   8   1   0     2046.99     1955.54     57.86 o 
   9   1   0      506.83      489.92     26.89 o 
  10   1   0      284.76      214.48     21.92 o 
 -10   2   0      289.35      296.95     60.10 o 
  -9   2   0      293.20      321.72     25.02 o 
  -8   2   0      955.15      965.70     33.51 o 
  -7   2   0      460.17      503.40     30.15 o 
  -6   2   0     3372.46     3284.41     73.90 o 
  -5   2   0     1446.27     1431.45     31.11 o 
  -4   2   0     6204.51     6130.77    109.26 o 
  -3   2   0      656.30      644.62     20.92 o 
  -2   2   0    10549.57    10352.79    179.55 o 
  -1   2   0     2503.12     2738.80     54.17 o 
   0   2   0    27575.44    29039.12    769.59 o 
   1   2   0      345.51      378.69     11.25 o 
   2   2   0    11919.74    12265.21    235.35 o 
   3   2   0        4.45        7.93      3.98 o 
   4   2   0     6118.96     5708.42    102.19 o 
   5   2   0      354.43      363.41     13.58 o 
   6   2   0     4927.03     4766.13     89.19 o 
   7   2   0      227.61      259.63     16.79 o 
   8   2   0     1220.64     1103.96     39.60 o 
   9   2   0      334.07      355.14     23.63 o 
  10   2   0      403.42      378.69     26.81 o 
 -10   3   0      185.24      175.29     74.97 o 
  -9   3   0      338.55      287.99     45.43 o 
  -8   3   0     1226.39     1258.76     39.35 o 
  -7   3   0      415.45      476.20     22.78 o 
  -6   3   0     2166.42     2218.00     72.69 o 
  -5   3   0      992.13      955.77     23.76 o 
  -4   3   0     6547.30     6549.94    116.59 o 
  -3   3   0     2682.47     2769.07     52.51 o 
  -2   3   0     9487.33     9579.05    166.09 o 
  -1   3   0      359.53      329.63     23.18 o 
   0   3   0    20425.53    21294.99    360.96 o 
   1   3   0      188.76      195.06      7.82 o 
   2   3   0    12581.67    13119.86    251.49 o 
   3   3   0      712.24      717.77     29.66 o 
   4   3   0     9072.62     9124.17    278.94 o 
   5   3   0      203.29      195.07     10.86 o 
   6   3   0     3697.38     3653.35     78.50 o 
   7   3   0      388.81      382.14     26.93 o 
   8   3   0     1386.12     1208.84     40.26 o 
   9   3   0      197.99      257.51     21.02 o 
  10   3   0      471.87      453.42     29.50 o 
  -9   4   0      153.62       89.72     66.25 o 
  -8   4   0      813.93      855.49     95.75 o 
  -7   4   0      647.09      672.23     27.63 o 
  -6   4   0     2557.30     2672.75     62.72 o 
  -5   4   0      290.64      265.88     17.90 o 
  -4   4   0     2932.51     2917.56     56.63 o 
  -3   4   0      160.80      158.24     23.55 o 
  -2   4   0     8467.33     8777.08    153.52 o 
  -1   4   0      947.04     1028.23     36.33 o 
   0   4   0    15247.89    15852.94    457.86 o 
   1   4   0      299.56      264.36     31.13 o 
   2   4   0    12067.84    12616.62    243.36 o 
   3   4   0       97.66       84.42     23.51 o 
   4   4   0     4781.45     4782.53    122.68 o 
   5   4   0      150.57      125.67     22.33 o 
   6   4   0     2810.44     2632.26     59.76 o 
   7   4   0      201.87      196.03     68.49 o 
   8   4   0     1592.65     1445.16     46.78 o 
   9   4   0      232.30      186.61     18.50 o 
  10   4   0      289.94      217.58     23.22 o 
  -9   5   0      154.47      191.83     74.56 o 
  -8   5   0      468.12      515.59     86.05 o 
  -7   5   0      376.76      514.78     80.59 o 
  -6   5   0     1780.03     2129.44    136.91 o 
  -5   5   0      180.15      197.62     51.50 o 
  -4   5   0     1516.04     1562.45     34.38 o 
  -3   5   0      215.08      218.63     18.21 o 
  -2   5   0     5457.78     5517.56     99.47 o 
  -1   5   0      246.48      243.17      8.03 o 
   0   5   0    11248.74    12222.24    391.54 o 
   1   5   0       58.18       59.96     13.31 o 
   2   5   0     5886.48     5482.23     99.37 o 
   3   5   0       90.26       83.61      7.54 o 
   4   5   0     2435.56     2284.04     52.18 o 
   5   5   0       77.30       76.68     15.12 o 
   6   5   0     2748.90     2747.83     63.48 o 
   7   5   0       76.50       77.65     24.16 o 
   8   5   0      848.74      920.61     35.61 o 
   9   5   0      105.12       98.69     15.89 o 
  -8   6   0      420.01      541.02     97.30 o 
  -7   6   0      337.33      398.57     80.59 o 
  -6   6   0      706.36     1002.67     96.97 o 
  -5   6   0      319.38      322.05     61.04 o 
  -4   6   0     1788.72     1910.89     75.83 o 
  -3   6   0      116.48      105.73     23.34 o 
  -2   6   0     6206.88     6309.03    184.88 o 
  -1   6   0      884.48      976.47     31.80 o 
   0   6   0     3699.98     3726.11    130.13 o 
   1   6   0      154.72      159.66     10.65 o 
   2   6   0     5469.49     5282.25    109.16 o 
   3   6   0       40.74       36.18     12.92 o 
   4   6   0     2772.55     2635.43     59.64 o 
   5   6   0        1.96        2.20      7.89 o 
   6   6   0     1584.98     1504.69     40.39 o 
   7   6   0       31.95       53.48     11.73 o 
   8   6   0      655.35      648.26     29.42 o 
   9   6   0       57.40      108.71     17.52 o 
  -8   7   0      245.10      248.55     86.05 o 
  -7   7   0      136.44      275.11     82.88 o 
  -6   7   0      891.56     1026.95    106.02 o 
  -5   7   0      238.77      270.14     64.62 o 
  -4   7   0      957.79     1038.55     77.62 o 
  -3   7   0      351.43      382.65     37.18 o 
  -2   7   0     3925.08     4233.09    135.69 o 
  -1   7   0      214.48      173.65     29.03 o 
   0   7   0     4143.48     4100.48    131.51 o 
   1   7   0        8.14        0.71      7.72 o 
   2   7   0     2663.88     2784.28    132.20 o 
   3   7   0       10.22       13.34      7.48 o 
   4   7   0     2056.24     1916.80     75.42 o 
   5   7   0       16.48        5.98      8.58 o 
   6   7   0     1407.19     1311.03     37.49 o 
   7   7   0       38.15       10.70     43.56 o 
   8   7   0      405.00      444.53     23.92 o 
  -7   8   0      100.09      159.07     77.66 o 
  -6   8   0      382.26      417.64     84.67 o 
  -5   8   0      174.10      210.25     66.82 o 
  -4   8   0      785.71      876.95     56.21 o 
  -3   8   0      174.34      172.11     33.32 o 
  -2   8   0     1757.70     1808.51     90.41 o 
  -1   8   0       58.72       85.30     30.25 o 
   0   8   0     2029.21     2082.34    223.69 o 
   1   8   0       36.90       32.19     45.23 o 
   2   8   0     1935.10     1830.29    118.16 o 
   3   8   0       16.50        3.39     13.09 o 
   4   8   0     1154.52     1037.04     30.64 o 
   5   8   0        4.09        2.47     20.66 o 
   6   8   0      633.01      671.52     27.30 o 
   7   8   0       97.41      132.27     14.87 o 
  -5   9   0       66.99       90.29     65.52 o 
  -4   9   0      329.18      306.73     73.67 o 
  -3   9   0      162.09      200.54     35.83 o 
  -2   9   0      686.83      813.53     55.90 o 
  -1   9   0       55.93       97.34     46.41 o 
   0   9   0     1591.60     1562.35    105.21 o 
   1   9   0       96.88       20.70     45.06 o 
   2   9   0      903.70      746.87     87.03 o 
   3   9   0        1.03       -4.40     53.21 o 
   4   9   0      652.10      623.00     84.83 o 
   5   9   0        0.17      -29.34     51.18 o 
   6   9   0      393.33      350.82     71.71 o 
  -4  10   0      274.56      285.79     78.07 o 
  -3  10   0       84.51       41.78     34.93 o 
  -2  10   0      536.97      476.07     65.11 o 
  -1  10   0       44.83      -17.68     47.02 o 
   0  10   0      654.01      555.12     74.24 o 
   1  10   0       75.30       60.55     55.33 o 
   2  10   0      785.61      763.49     92.82 o 
   3  10   0        2.04       18.82     57.94 o 
   4  10   0      375.05      403.46     78.96 o 
   5  10   0        2.52        6.11     58.76 o 
  -1  11   0       54.73       41.48     51.26 o 
   0  11   0      373.18      415.36     73.59 o 
   1  11   0        7.13       31.05     56.39 o 
   2  11   0      374.63      439.64     84.83 o 
  -2 -11   1        2.25        0.24     60.30 o 
  -1 -11   1      351.12      319.28     74.08 o 
   0 -11   1       33.86       86.79     58.67 o 
   1 -11   1      321.52      294.26     68.62 o 
  -5 -10   1      385.20      368.58     78.39 o 
  -4 -10   1        1.13       73.42     62.18 o 
  -3 -10   1      489.97      422.12     80.51 o 
  -2 -10   1       37.84       -5.54     55.98 o 
  -1 -10   1      691.52      661.95     83.37 o 
   0 -10   1       71.83       15.16     48.81 o 
   1 -10   1      609.67      600.43     71.55 o 
   2 -10   1       55.94       61.36     44.49 o 
   3 -10   1      453.64      463.23     50.74 o 
   4 -10   1       97.60       58.10     63.97 o 
  -6  -9   1        2.11      -35.29     57.70 o 
  -5  -9   1      486.62      441.31     45.38 o 
  -4  -9   1        3.45       27.79     55.41 o 
  -3  -9   1      825.59     1021.74    101.05 o 
  -2  -9   1       35.52       25.67     52.89 o 
  -1  -9   1     1113.92     1287.80    104.47 o 
   0  -9   1       81.37       31.37     45.39 o 
   1  -9   1     1349.76     1464.88    101.54 o 
   2  -9   1       80.86       89.05     36.02 o 
   3  -9   1      461.03      531.53     47.73 o 
   4  -9   1      161.75      127.29     63.32 o 
   5  -9   1      390.43      415.69     85.32 o 
  -7  -8   1      501.64      478.25     24.39 o 
  -6  -8   1       39.12       34.58     11.33 o 
  -5  -8   1      813.07      752.78     26.86 o 
  -4  -8   1        4.37       -4.17      4.59 o 
  -3  -8   1     1599.43     1616.93     38.71 o 
  -2  -8   1        7.34      -23.39     45.39 o 
  -1  -8   1     2412.48     2341.89    136.42 o 
   0  -8   1       25.23      -25.63     27.04 o 
   1  -8   1     1993.76     2066.09     86.14 o 
   2  -8   1      199.86      201.44     35.78 o 
   3  -8   1     1075.12     1152.79     62.83 o 
   4  -8   1      126.83       88.50     55.98 o 
   5  -8   1      706.10      836.10    100.56 o 
   6  -8   1      111.16      143.42     72.45 o 
  -8  -7   1       78.96       83.34     17.48 o 
  -7  -7   1      796.39      826.33     39.16 o 
  -6  -7   1       15.10       19.42     15.97 o 
  -5  -7   1     1982.64     1891.49     48.20 o 
  -4  -7   1       79.75       68.21     39.97 o 
  -3  -7   1     2290.27     2349.62     47.49 o 
  -2  -7   1       28.92       19.74     12.49 o 
  -1  -7   1     3767.65     3865.81    129.05 o 
   0  -7   1       32.23       17.85      5.97 o 
   1  -7   1     4261.49     4111.39    234.29 o 
   2  -7   1      211.77      206.09     40.18 o 
   3  -7   1     2046.64     2273.09     88.44 o 
   4  -7   1      357.61      365.27     37.33 o 
   5  -7   1      979.54     1120.67    104.72 o 
   6  -7   1      157.86      162.66     69.76 o 
   7  -7   1      468.26      484.55     91.35 o 
   8  -7   1      138.11      210.49     85.81 o 
  -9  -6   1      340.88      334.77     24.61 o 
  -8  -6   1       47.26       51.67     12.29 o 
  -7  -6   1     1488.40     1460.59     42.01 o 
  -6  -6   1      104.77       91.21     27.63 o 
  -5  -6   1     1203.46     1124.74     31.99 o 
  -4  -6   1       94.58       68.80      9.25 o 
  -3  -6   1     5610.02     5462.05    113.12 o 
  -2  -6   1       37.79       37.28      5.79 o 
  -1  -6   1     3407.67     3539.48     68.25 o 
   0  -6   1      378.95      396.88     11.09 o 
   1  -6   1     6288.21     6451.33    115.93 o 
   2  -6   1      129.05      116.70     14.46 o 
   3  -6   1     2590.97     2767.22     95.43 o 
   4  -6   1      402.90      387.43     34.17 o 
   5  -6   1     1847.25     1914.06    125.25 o 
   6  -6   1      399.61      437.12     75.22 o 
   7  -6   1      395.24      405.09     83.69 o 
   8  -6   1      247.82      258.25     85.08 o 
  -9  -5   1      407.06      382.52     24.77 o 
  -8  -5   1       41.35       31.29     13.28 o 
  -7  -5   1     1644.42     1446.32     40.37 o 
  -6  -5   1      489.59      458.80     19.97 o 
  -5  -5   1     2208.49     2131.18     62.99 o 
  -4  -5   1      172.01      178.17     21.27 o 
  -3  -5   1     3958.90     4047.33     85.23 o 
  -2  -5   1       30.83       22.78      7.77 o 
  -1  -5   1     6436.32     6454.93    103.75 o 
   0  -5   1      116.87      127.88      9.97 o 
   1  -5   1    10097.80    10785.55    187.25 o 
   2  -5   1       75.15       88.10     10.49 o 
   3  -5   1     2720.01     2759.93     54.64 o 
   4  -5   1      130.75      150.27     14.44 o 
   5  -5   1     2665.26     2690.68    110.30 o 
   6  -5   1     1023.31     1139.00    103.98 o 
   7  -5   1      776.12      901.94     99.34 o 
   8  -5   1      101.91       27.54     62.26 o 
   9  -5   1      301.83      394.99     88.25 o 
 -10  -4   1       72.73       93.39     18.74 o 
  -9  -4   1      544.14      519.10     28.44 o 
  -8  -4   1      319.28      336.97     21.51 o 
  -7  -4   1     2288.47     2247.02     55.23 o 
  -6  -4   1      199.49      187.23     22.17 o 
  -5  -4   1     3155.95     3057.33     67.29 o 
  -4  -4   1      334.92      346.40     14.60 o 
  -3  -4   1     4991.96     4841.60     98.81 o 
  -2  -4   1        8.09       10.63      7.88 o 
  -1  -4   1    16923.49    18035.76    282.70 o 
   0  -4   1      133.88      140.53     16.28 o 
   1  -4   1    10321.86    10702.96    183.77 o 
   2  -4   1      503.15      524.44     19.03 o 
   3  -4   1     8585.50     9253.95    163.59 o 
   4  -4   1      356.70      378.45     14.17 o 
   5  -4   1     3037.07     2950.56     66.79 o 
   6  -4   1      414.72      434.93     20.16 o 
   7  -4   1     1751.54     1888.33    111.15 o 
   8  -4   1      289.45      409.57     75.79 o 
   9  -4   1      412.60      507.45     87.77 o 
 -10  -3   1       83.74       37.81     16.38 o 
  -9  -3   1      679.10      736.60     32.35 o 
  -8  -3   1      214.50      235.26     18.34 o 
  -7  -3   1     2359.12     2136.21     59.08 o 
  -6  -3   1      313.04      290.53     26.40 o 
  -5  -3   1     4516.54     4293.99     79.38 o 
  -4  -3   1        7.37        8.43      5.61 o 
  -3  -3   1    10337.89    10708.68    208.09 o 
  -2  -3   1       50.16       48.36      5.19 o 
  -1  -3   1    11447.51    11739.76    204.44 o 
   0  -3   1      230.74      227.88     21.06 o 
   1  -3   1    24492.60    25791.39    440.03 o 
   2  -3   1     3001.23     3439.84    109.76 o 
   3  -3   1    11699.08    12361.55    316.29 o 
   4  -3   1      492.60      503.11     15.47 o 
   5  -3   1     4449.83     4494.19    118.69 o 
   6  -3   1      527.60      507.53     21.49 o 
   7  -3   1     1590.71     1516.46     42.92 o 
   8  -3   1      269.12      333.93     45.31 o 
   9  -3   1      631.41      622.89     30.42 o 
  10  -3   1      190.56      163.47     69.02 o 
 -10  -2   1      171.90      190.20     21.68 o 
  -9  -2   1      704.01      687.87     32.11 o 
  -8  -2   1      156.25      161.43     15.89 o 
  -7  -2   1     2150.99     2012.10     55.90 o 
  -6  -2   1      136.89      119.05     28.44 o 
  -5  -2   1     6021.16     5842.80    105.14 o 
  -4  -2   1      656.41      626.69     16.72 o 
  -3  -2   1     8100.84     7971.30    138.64 o 
  -2  -2   1      147.53      145.10      7.07 o 
  -1  -2   1    13771.28    14507.57    250.04 o 
   0  -2   1       52.21       37.51     11.45 o 
   1  -2   1    19594.36    20675.95    355.34 o 
   2  -2   1     2556.97     2649.74     65.53 o 
   3  -2   1    13691.72    14194.54    268.79 o 
   4  -2   1       21.49       19.93      5.25 o 
   5  -2   1     4303.24     4402.57     95.11 o 
   6  -2   1      536.06      490.47     20.55 o 
   7  -2   1     1277.89     1255.03     37.62 o 
   8  -2   1      322.03      338.00     28.48 o 
   9  -2   1      808.77      757.47     31.82 o 
  10  -2   1      193.02      225.42     22.33 o 
 -10  -1   1      176.00      172.11     20.86 o 
  -9  -1   1     1045.99      964.77     37.81 o 
  -8  -1   1      230.86      272.42     19.23 o 
  -7  -1   1     2751.21     2700.65     89.80 o 
  -6  -1   1      652.53      618.32     21.02 o 
  -5  -1   1     4807.66     4573.45     95.70 o 
  -4  -1   1     1199.99     1135.44     27.43 o 
  -3  -1   1    10266.22    10233.91    176.94 o 
  -2  -1   1     1610.38     1515.08     37.40 o 
  -1  -1   1    36521.63    38652.16    738.86 o 
   0  -1   1      633.07      703.00     13.75 o 
   1  -1   1     8653.51     9287.23    203.71 o 
   2  -1   1      254.67      260.34     17.79 o 
   3  -1   1    17057.69    16523.81    435.08 o 
   4  -1   1       16.15       13.36     12.22 o 
   5  -1   1     6274.33     6273.06    129.51 o 
   6  -1   1      417.13      362.22     44.62 o 
   7  -1   1     1344.21     1340.21     39.34 o 
   8  -1   1      441.74      440.10     22.53 o 
   9  -1   1      925.81      940.75     35.19 o 
  10  -1   1      132.72      135.35     30.15 o 
 -10   0   1      170.92      204.22     21.35 o 
  -9   0   1      998.10      932.75     37.40 o 
  -8   0   1      423.71      449.82     36.51 o 
  -7   0   1     2964.76     2721.15    238.85 o 
  -6   0   1      809.43      760.87     24.26 o 
  -5   0   1     7668.11     7399.87    207.60 o 
  -4   0   1      574.24      533.96     16.42 o 
  -3   0   1    12067.77    11664.10    230.28 o 
  -2   0   1      117.12      117.75      6.52 o 
  -1   0   1    30129.74    34117.72    773.27 o 
   0   0   1        5.33       10.10      1.87 o 
   1   0   1    30541.73    28792.16    788.26 o 
   2   0   1      160.45      153.61      7.28 o 
   3   0   1    11106.04    10506.45    208.16 o 
   4   0   1      496.15      477.81     18.78 o 
   5   0   1     5736.39     5558.11    115.37 o 
   6   0   1      530.19      553.75     41.28 o 
   7   0   1     3118.46     3123.83     73.32 o 
   8   0   1      560.90      604.85     34.96 o 
   9   0   1      719.59      738.25     78.60 o 
  10   0   1      131.45      171.86     20.62 o 
 -10   1   1      112.37      144.65     19.23 o 
  -9   1   1      951.71      944.51     61.97 o 
  -8   1   1      563.84      621.32     40.54 o 
  -7   1   1     2190.13     2080.76     65.68 o 
  -6   1   1      795.20      768.56     20.58 o 
  -5   1   1     5810.04     5838.98    104.85 o 
  -4   1   1       35.32       43.67     11.65 o 
  -3   1   1     9523.11     9709.77    167.92 o 
  -2   1   1      238.26      222.80      7.24 o 
  -1   1   1    30770.26    30888.69    897.54 o 
   0   1   1     1013.62     1138.26     17.98 o 
   1   1   1     9487.63     9911.71    189.38 o 
   2   1   1     2978.34     3066.34     63.29 o 
   3   1   1    14508.70    13724.51    314.95 o 
   4   1   1     2213.63     2280.49     78.95 o 
   5   1   1     6711.26     6510.81    116.90 o 
   6   1   1      387.72      395.47     18.34 o 
   7   1   1     1769.02     1699.52     45.44 o 
   8   1   1      416.55      414.94     21.94 o 
   9   1   1      856.69      734.72     33.09 o 
  10   1   1      186.19      202.51     20.94 o 
 -10   2   1      166.54      135.51     37.81 o 
  -9   2   1      717.15      676.78     29.67 o 
  -8   2   1      438.51      477.23     23.71 o 
  -7   2   1     1231.83     1211.04     75.58 o 
  -6   2   1     1073.21     1101.32     31.16 o 
  -5   2   1     5847.99     5931.84    106.84 o 
  -4   2   1      248.16      262.13      9.96 o 
  -3   2   1     8665.65     8686.56    150.57 o 
  -2   2   1      812.54      800.96     18.28 o 
  -1   2   1    11023.38    11079.40    344.71 o 
   0   2   1      309.74      290.05     17.97 o 
   1   2   1    19376.58    20350.42    388.15 o 
   2   2   1      259.92      283.39     20.21 o 
   3   2   1    18193.27    18669.55    650.10 o 
   4   2   1     1763.93     1833.70     36.87 o 
   5   2   1     4489.48     4635.46     85.44 o 
   6   2   1      212.71      203.24     21.36 o 
   7   2   1     1842.05     1715.91     45.14 o 
   8   2   1      188.34      199.08     16.95 o 
   9   2   1      968.05      939.92     38.71 o 
  10   2   1      153.95      149.70     20.86 o 
 -10   3   1      236.54      229.40     67.80 o 
  -9   3   1      539.01      626.01     86.95 o 
  -8   3   1      296.99      316.66     68.45 o 
  -7   3   1     1722.52     1738.18     45.09 o 
  -6   3   1      909.66      984.63     40.79 o 
  -5   3   1     3725.45     3712.81     69.48 o 
  -4   3   1      616.56      627.86     23.63 o 
  -3   3   1     9339.60     9363.85    162.75 o 
  -2   3   1     1974.46     2201.92     81.08 o 
  -1   3   1    15832.25    16676.49    773.35 o 
   0   3   1      690.23      695.50     23.60 o 
   1   3   1    30689.39    31145.92    714.88 o 
   2   3   1      417.12      429.02     32.76 o 
   3   3   1    13740.25    13996.33    269.65 o 
   4   3   1      325.00      309.13     12.69 o 
   5   3   1     5770.20     5524.60    112.17 o 
   6   3   1       80.52       57.46      9.32 o 
   7   3   1     1986.78     1865.89     46.61 o 
   8   3   1      482.15      462.14     24.37 o 
   9   3   1      895.72      897.62     36.67 o 
  10   3   1       52.35       42.70     16.87 o 
  -9   4   1      367.37      412.02     82.22 o 
  -8   4   1      265.63      375.67     72.53 o 
  -7   4   1     1636.58     1759.15    123.87 o 
  -6   4   1      602.55      680.28     23.29 o 
  -5   4   1     3053.93     3064.64     59.21 o 
  -4   4   1      312.07      348.48     11.85 o 
  -3   4   1     5159.28     5109.18     91.85 o 
  -2   4   1      953.46      970.46     21.05 o 
  -1   4   1    17490.73    19000.09    361.96 o 
   0   4   1      821.14      876.34     37.81 o 
   1   4   1    16167.80    15579.57    550.43 o 
   2   4   1      300.50      303.07     13.65 o 
   3   4   1    10582.92    10363.52    202.22 o 
   4   4   1      150.70      130.16     26.69 o 
   5   4   1     3136.82     3027.27     65.81 o 
   6   4   1      394.93      363.27     39.48 o 
   7   4   1     2401.80     2386.03     57.10 o 
   8   4   1      197.81      203.40     16.54 o 
   9   4   1      646.23      663.99     32.27 o 
  10   4   1       96.96      136.42     19.48 o 
  -9   5   1      268.00      361.90     82.31 o 
  -8   5   1      269.47      293.45     73.10 o 
  -7   5   1      784.19      973.57     96.65 o 
  -6   5   1      321.08      414.30     61.53 o 
  -5   5   1     2175.33     2200.95     79.42 o 
  -4   5   1      541.11      631.18     38.30 o 
  -3   5   1     3843.23     3982.27     73.58 o 
  -2   5   1      328.76      335.89     10.50 o 
  -1   5   1     5755.22     5635.07    111.19 o 
   0   5   1      320.80      317.07     17.24 o 
   1   5   1    11006.90    11172.34    216.32 o 
   2   5   1        3.84        1.68     14.06 o 
   3   5   1     5788.23     5398.86    110.21 o 
   4   5   1        2.52       -1.76     14.59 o 
   5   5   1     1707.34     1609.74     82.39 o 
   6   5   1      202.78      212.69     56.35 o 
   7   5   1     2046.16     1876.20     48.28 o 
   8   5   1      133.74      158.09     16.71 o 
   9   5   1      449.53      412.59     25.83 o 
  -8   6   1      131.05      148.80     74.08 o 
  -7   6   1      461.58      526.84     83.37 o 
  -6   6   1      640.71      793.07     87.60 o 
  -5   6   1     1345.17     1415.66    105.86 o 
  -4   6   1      387.87      444.65     65.23 o 
  -3   6   1     3255.22     3428.04    112.83 o 
  -2   6   1      612.32      589.17     37.93 o 
  -1   6   1     4256.68     3811.41    492.25 o 
   0   6   1      264.30      267.13      9.76 o 
   1   6   1     4232.07     4102.29    135.81 o 
   2   6   1      259.08      258.94     29.95 o 
   3   6   1     5290.60     4936.69    102.21 o 
   4   6   1       36.14       24.64     24.20 o 
   5   6   1     2420.23     2322.31     54.69 o 
   6   6   1       17.89       21.42      9.35 o 
   7   6   1      794.93      776.69     48.89 o 
   8   6   1       71.96      111.40     15.40 o 
   9   6   1      503.65      490.49     27.71 o 
  -7   7   1      329.03      369.07     82.22 o 
  -6   7   1      247.85      314.56     73.34 o 
  -5   7   1     1191.54     1260.59    109.36 o 
  -4   7   1      352.90      343.53     36.65 o 
  -3   7   1     2035.00     2040.06     80.67 o 
  -2   7   1      460.50      510.01     39.58 o 
  -1   7   1     2320.97     2331.62     86.31 o 
   0   7   1       36.28       16.04     21.15 o 
   1   7   1     3759.36     3516.50    116.44 o 
   2   7   1       26.52       24.95      3.75 o 
   3   7   1     4175.32     3962.24     86.75 o 
   4   7   1       10.01       13.59      7.01 o 
   5   7   1     1176.09     1077.51     31.28 o 
   6   7   1       77.95       87.80     40.34 o 
   7   7   1      879.10      871.22     30.29 o 
   8   7   1       37.86       48.16     13.45 o 
  -6   8   1       70.87       61.20     65.36 o 
  -5   8   1      446.44      461.16     77.66 o 
  -4   8   1      302.49      296.19     48.73 o 
  -3   8   1     1004.07     1088.57     59.66 o 
  -2   8   1       62.52       48.52     28.03 o 
  -1   8   1     1847.75     1735.83     74.13 o 
   0   8   1       94.47       69.57     27.64 o 
   1   8   1     1955.23     2072.64    127.53 o 
   2   8   1        1.29       20.78     44.98 o 
   3   8   1     1947.37     1704.55    120.53 o 
   4   8   1        0.51       -8.60      8.60 o 
   5   8   1      925.83      846.81    121.99 o 
   6   8   1       10.65        0.65      9.45 o 
   7   8   1      442.98      492.49     23.84 o 
   8   8   1       47.36       76.19     15.48 o 
  -5   9   1      338.10      389.53     78.07 o 
  -4   9   1      103.92       73.18     56.80 o 
  -3   9   1      465.28      493.36     98.93 o 
  -2   9   1       82.27      128.65     35.48 o 
  -1   9   1      846.94      911.12     58.05 o 
   0   9   1      132.74      156.63     54.19 o 
   1   9   1     1619.59     1482.57    109.93 o 
   2   9   1        9.70      -14.83     46.86 o 
   3   9   1      785.73      791.36     91.03 o 
   4   9   1        4.70      -42.46     50.44 o 
   5   9   1      508.08      458.14     77.01 o 
   6   9   1       10.73       26.16     54.27 o 
  -4  10   1       96.72      160.05     62.91 o 
  -3  10   1      315.79      326.94     45.57 o 
  -2  10   1       62.93       43.32     34.36 o 
  -1  10   1      729.43      793.89     81.08 o 
   0  10   1      103.07       44.74     49.38 o 
   1  10   1      626.47      522.68     77.82 o 
   2  10   1       13.93      -42.21     52.48 o 
   3  10   1      642.40      621.78     87.36 o 
   4  10   1        2.65      -13.93     49.95 o 
   5  10   1      348.45      434.76     79.21 o 
  -1  11   1      307.03      331.42     66.42 o 
   0  11   1       29.98      -13.28     52.72 o 
   1  11   1      385.96      381.46     77.91 o 
   2  11   1       23.88        3.34     60.30 o 
  -1 -11   2        3.54       88.25     62.01 o 
   0 -11   2      320.35      307.95     72.36 o 
  -5 -10   2        2.02       13.93     61.77 o 
  -4 -10   2      481.56      439.81     85.08 o 
  -3 -10   2        0.66      -18.42     54.84 o 
  -2 -10   2      450.50      373.23     75.05 o 
  -1 -10   2       66.11       38.71     52.81 o 
   0 -10   2      848.77      882.55     87.44 o 
   1 -10   2       32.57        6.19     44.90 o 
   2 -10   2      454.85      406.64     61.93 o 
   3 -10   2       68.66       87.11     66.33 o 
   4 -10   2      359.09      470.37     88.34 o 
  -6  -9   2      435.10      475.26     17.83 o 
  -5  -9   2        0.50       -5.77     25.60 o 
  -4  -9   2      624.19      680.53     90.54 o 
  -3  -9   2        2.16      -19.15     53.05 o 
  -2  -9   2     1010.35      994.19     95.18 o 
  -1  -9   2       66.95       86.87     51.42 o 
   0  -9   2      932.30      992.64     86.95 o 
   1  -9   2       28.66      -11.08     39.85 o 
   2  -9   2      958.00     1008.23     79.90 o 
   3  -9   2      133.52      173.22     35.86 o 
   4  -9   2      426.13      440.79     84.75 o 
   5  -9   2       76.65       71.79     64.95 o 
  -7  -8   2       40.48       35.22     77.54 o 
  -6  -8   2      719.42      758.97     29.20 o 
  -5  -8   2       16.43       27.71     51.75 o 
  -4  -8   2     1112.80     1121.95     27.68 o 
  -3  -8   2        5.57        4.25      5.53 o 
  -2  -8   2     1640.36     1709.21     40.16 o 
  -1  -8   2        2.73       29.99     45.88 o 
   0  -8   2     1978.78     2101.98    122.07 o 
   1  -8   2       54.93       65.72     31.32 o 
   2  -8   2     1291.50     1393.87     72.62 o 
   3  -8   2      234.95      297.49     79.82 o 
   4  -8   2      945.82     1109.42    104.72 o 
   5  -8   2       46.69        2.85     57.94 o 
   6  -8   2      457.62      626.59     98.28 o 
   7  -8   2      144.10      145.71     78.72 o 
  -8  -7   2      378.34      383.26     22.48 o 
  -7  -7   2       70.48      110.66     49.95 o 
  -6  -7   2     1017.97     1121.71     78.15 o 
  -5  -7   2       13.13        9.54     10.94 o 
  -4  -7   2     3402.67     3368.72     75.92 o 
  -3  -7   2       10.72       11.67      6.00 o 
  -2  -7   2     1654.54     1696.54     44.32 o 
  -1  -7   2       21.03       20.82      7.90 o 
   0  -7   2     2496.62     2691.31     95.35 o 
   1  -7   2      196.22      204.86     11.75 o 
   2  -7   2     4440.16     4423.31    142.78 o 
   3  -7   2      362.12      365.41     48.89 o 
   4  -7   2     1403.52     1585.67     71.60 o 
   5  -7   2      226.75      143.51     62.10 o 
   6  -7   2      531.38      596.19     91.11 o 
   7  -7   2      147.02      103.82     73.26 o 
   8  -7   2      256.15      380.89     92.33 o 
  -9  -6   2       40.12       28.20     15.24 o 
  -8  -6   2      531.78      550.71     25.74 o 
  -7  -6   2       99.67      100.92     17.48 o 
  -6  -6   2     1966.62     1827.22    187.23 o 
  -5  -6   2       67.48       61.10     14.26 o 
  -4  -6   2     2516.52     2606.95     60.66 o 
  -3  -6   2       53.12       49.27     16.34 o 
  -2  -6   2     3546.72     3585.25     68.83 o 
  -1  -6   2       15.64       10.02     10.08 o 
   0  -6   2     4399.05     4829.35     89.24 o 
   1  -6   2      614.89      661.67     27.78 o 
   2  -6   2     4604.29     4452.42    286.47 o 
   3  -6   2      372.42      364.04     14.62 o 
   4  -6   2     2880.51     2899.88    100.22 o 
   5  -6   2      501.00      490.74     75.38 o 
   6  -6   2      640.40      724.29     88.83 o 
   7  -6   2      170.14       88.25     66.42 o 
   8  -6   2      346.18      503.29     96.00 o 
  -9  -5   2       95.74       81.00     16.95 o 
  -8  -5   2      894.42      840.54     32.72 o 
  -7  -5   2      188.83      192.89     15.67 o 
  -6  -5   2     1492.59     1405.23     64.30 o 
  -5  -5   2      139.08      117.91     11.26 o 
  -4  -5   2     4995.55     4992.35    104.26 o 
  -3  -5   2       49.65       49.58      7.73 o 
  -2  -5   2     4270.04     4246.74    107.08 o 
  -1  -5   2      199.37      210.76      7.48 o 
   0  -5   2     6418.41     6629.89    117.92 o 
   1  -5   2       60.57       61.70     15.54 o 
   2  -5   2     9066.98     9526.53    167.26 o 
   3  -5   2      314.96      294.35     17.25 o 
   4  -5   2     2675.52     2645.36     99.42 o 
   5  -5   2      442.66      499.20     61.53 o 
   6  -5   2     1288.51     1162.47    100.15 o 
   7  -5   2      243.29      390.59     77.50 o 
   8  -5   2      584.00      630.33     94.37 o 
   9  -5   2      111.91      131.28     76.85 o 
 -10  -4   2      211.60      198.68     20.45 o 
  -9  -4   2      137.99      100.07     15.32 o 
  -8  -4   2     1152.28     1116.67     39.36 o 
  -7  -4   2      527.49      527.01     31.66 o 
  -6  -4   2     2990.09     2814.83     64.35 o 
  -5  -4   2      110.87      102.51     10.03 o 
  -4  -4   2     5543.45     5688.92    116.33 o 
  -3  -4   2        3.46       -9.00     13.20 o 
  -2  -4   2     9371.00     9727.10    189.09 o 
  -1  -4   2     1898.80     2108.06     38.88 o 
   0  -4   2    17502.91    19549.82    335.87 o 
   1  -4   2      896.77      971.55     23.74 o 
   2  -4   2     9893.09     9900.63    172.95 o 
   3  -4   2      399.79      434.71     14.63 o 
   4  -4   2     5084.99     5223.00    156.50 o 
   5  -4   2      222.41      250.80     32.35 o 
   6  -4   2     2525.52     2519.87    150.19 o 
   7  -4   2      282.47      240.58     54.44 o 
   8  -4   2      766.43      778.47     29.62 o 
   9  -4   2      218.92       85.48     67.15 o 
 -10  -3   2      295.75      369.15     26.16 o 
  -9  -3   2      217.79      238.85     20.62 o 
  -8  -3   2     1111.55     1046.67     37.57 o 
  -7  -3   2      183.48      192.32     15.56 o 
  -6  -3   2     4049.63     3869.29     83.34 o 
  -5  -3   2      876.92      767.30     23.68 o 
  -4  -3   2     8262.75     8245.92    172.11 o 
  -3  -3   2      119.41      158.36     14.83 o 
  -2  -3   2    13282.33    14115.90    271.41 o 
  -1  -3   2     1021.77     1073.37     23.91 o 
   0  -3   2    16446.51    17486.36    302.18 o 
   1  -3   2     1353.93     1434.37     36.91 o 
   2  -3   2    19245.66    19912.33    343.73 o 
   3  -3   2      197.14      176.68      8.14 o 
   4  -3   2     7066.49     6995.88    143.70 o 
   5  -3   2     1127.14     1179.99     56.11 o 
   6  -3   2     2324.12     2242.40    102.56 o 
   7  -3   2      219.62      247.10     16.51 o 
   8  -3   2     1087.06     1088.08     46.12 o 
   9  -3   2      413.59      407.76     24.36 o 
  10  -3   2      242.84      248.90     29.05 o 
 -10  -2   2      365.14      332.81     25.43 o 
  -9  -2   2      186.45      234.94     20.78 o 
  -8  -2   2      821.52      732.85     30.15 o 
  -7  -2   2      366.33      323.36     18.34 o 
  -6  -2   2     3869.67     3821.54     81.67 o 
  -5  -2   2     1162.25     1052.47     27.82 o 
  -4  -2   2    11660.10    11775.43    204.24 o 
  -3  -2   2       13.72       13.98      5.75 o 
  -2  -2   2     4278.49     4250.26     84.56 o 
  -1  -2   2      783.59      817.19     43.92 o 
   0  -2   2    12102.76    12722.50    220.11 o 
   1  -2   2      758.19      778.57     18.32 o 
   2  -2   2    28787.03    30074.63    522.12 o 
   3  -2   2       87.08       78.74      9.96 o 
   4  -2   2     6621.47     6710.06    137.47 o 
   5  -2   2      757.65      784.96     90.09 o 
   6  -2   2     1649.34     1545.59     41.71 o 
   7  -2   2      579.95      645.28     54.76 o 
   8  -2   2     1655.68     1609.19     86.26 o 
   9  -2   2      298.66      281.85     35.00 o 
  10  -2   2      265.83      297.86     23.48 o 
 -10  -1   2      230.38      194.93     21.68 o 
  -9  -1   2      190.65      206.09     19.56 o 
  -8  -1   2     1163.02     1045.20     36.92 o 
  -7  -1   2      604.37      606.42     22.01 o 
  -6  -1   2     5027.52     4883.14    102.21 o 
  -5  -1   2     1740.07     1602.29     37.76 o 
  -4  -1   2     5421.35     5279.27    106.63 o 
  -3  -1   2     1713.19     1892.30     46.61 o 
  -2  -1   2     7812.56     7998.36    153.69 o 
  -1  -1   2      236.09      243.08      8.02 o 
   0  -1   2    32206.65    31600.48   1047.37 o 
   1  -1   2     1112.75     1049.46     20.53 o 
   2  -1   2    10740.37    10884.73    187.39 o 
   3  -1   2      137.28      129.51     13.28 o 
   4  -1   2    16516.70    16615.73    328.61 o 
   5  -1   2      731.03      734.29     24.44 o 
   6  -1   2     2097.12     2026.67    124.23 o 
   7  -1   2      635.27      561.29     31.09 o 
   8  -1   2     1950.49     1854.57     80.72 o 
   9  -1   2      166.38      211.44     19.07 o 
  10  -1   2      459.30      443.94     39.20 o 
 -10   0   2      283.74      263.13     22.90 o 
  -9   0   2      354.20      403.54     24.20 o 
  -8   0   2     1271.92     1177.57     72.77 o 
  -7   0   2      554.30      533.92     20.97 o 
  -6   0   2     4024.37     3937.52     84.73 o 
  -5   0   2      961.41      879.33     24.19 o 
  -4   0   2    12358.99    12283.44    241.53 o 
  -3   0   2      281.16      265.42     10.43 o 
  -2   0   2     3361.93     3427.60     79.54 o 
  -1   0   2      299.97      326.37     10.35 o 
   0   0   2    31099.32    34279.88    774.17 o 
   1   0   2        2.99       -5.70     12.55 o 
   2   0   2    53457.85    50617.85   1469.99 o 
   3   0   2      329.55      311.15     12.37 o 
   4   0   2     7426.66     7142.01    145.35 o 
   5   0   2      520.66      456.84     19.07 o 
   6   0   2     4536.90     4326.31     95.16 o 
   7   0   2      439.81      419.26     59.12 o 
   8   0   2     2515.27     2387.89     61.98 o 
   9   0   2      248.55      303.00     31.09 o 
  10   0   2      440.85      474.03     28.68 o 
 -10   1   2      260.23      217.09     21.27 o 
  -9   1   2      243.56      263.76     19.04 o 
  -8   1   2      860.79      826.20     48.12 o 
  -7   1   2      539.07      518.73     20.99 o 
  -6   1   2     5147.15     4537.75    508.42 o 
  -5   1   2      263.56      201.30     10.57 o 
  -4   1   2     5970.66     5676.60    114.68 o 
  -3   1   2       21.91       21.02      3.99 o 
  -2   1   2     7022.58     7337.62    166.08 o 
  -1   1   2     1868.77     2060.93     64.13 o 
   0   1   2    37560.94    39930.80   1436.85 o 
   1   1   2     1155.79     1110.09     24.86 o 
   2   1   2    15070.08    14305.79    274.74 o 
   3   1   2     1538.10     1520.80     31.20 o 
   4   1   2    12645.04    12492.61    218.15 o 
   5   1   2      295.34      261.55     22.96 o 
   6   1   2     3198.32     2964.98     76.32 o 
   7   1   2      114.47      107.42     12.32 o 
   8   1   2     1995.93     1848.29     51.61 o 
   9   1   2      373.39      395.31     25.18 o 
  10   1   2      424.58      445.84     29.34 o 
 -10   2   2      288.13      213.59     64.62 o 
  -9   2   2      172.86      176.48     34.84 o 
  -8   2   2      590.46      609.30     25.33 o 
  -7   2   2      528.15      515.94     21.68 o 
  -6   2   2     3140.88     3005.93     58.23 o 
  -5   2   2      444.48      419.97     13.70 o 
  -4   2   2    10083.12    10050.46    180.67 o 
  -3   2   2     1587.64     1560.92     33.30 o 
  -2   2   2     3917.80     3775.68     74.00 o 
  -1   2   2       40.63       27.38     13.36 o 
   0   2   2    13965.36    13915.00    597.13 o 
   1   2   2      887.74      881.95     20.37 o 
   2   2   2    23593.37    23169.88    441.90 o 
   3   2   2      288.04      275.81     10.96 o 
   4   2   2     8642.03     8462.85    166.89 o 
   5   2   2       23.11        4.58      6.99 o 
   6   2   2     2282.19     2201.73     65.63 o 
   7   2   2       57.86       35.74      9.95 o 
   8   2   2     1636.09     1558.11     49.95 o 
   9   2   2      262.20      262.08     22.08 o 
  10   2   2      452.92      457.49     27.63 o 
 -10   3   2      179.82      169.34     67.39 o 
  -9   3   2      230.06      225.65     69.59 o 
  -8   3   2      829.19      830.39     82.79 o 
  -7   3   2      540.34      557.95     23.47 o 
  -6   3   2     3278.20     3204.36     70.76 o 
  -5   3   2      589.70      556.31     15.99 o 
  -4   3   2     5964.66     5779.57    103.74 o 
  -3   3   2     2732.73     2710.56     55.02 o 
  -2   3   2    10570.04    11004.26    324.78 o 
  -1   3   2       19.61        7.17     16.14 o 
   0   3   2    11646.63    11167.95    267.98 o 
   1   3   2      151.58      140.39     14.26 o 
   2   3   2    20961.45    20674.29    393.59 o 
   3   3   2       23.13       25.77      5.00 o 
   4   3   2     6766.47     6403.32    127.34 o 
   5   3   2       21.05       17.60      6.41 o 
   6   3   2     3401.20     3284.93     71.69 o 
   7   3   2      190.32      172.27     15.40 o 
   8   3   2     1199.33     1109.75     40.01 o 
   9   3   2      156.71      160.78     18.82 o 
  10   3   2      445.44      404.60     27.30 o 
  -9   4   2      152.44      152.55     72.12 o 
  -8   4   2      807.95      833.17     89.23 o 
  -7   4   2      354.68      352.29     63.32 o 
  -6   4   2     2314.29     2274.91    127.70 o 
  -5   4   2      921.08      897.60     22.07 o 
  -4   4   2     4789.34     4785.36     87.51 o 
  -3   4   2      352.56      344.27      9.71 o 
  -2   4   2     5404.63     5153.09    204.79 o 
  -1   4   2       37.98       44.74     21.84 o 
   0   4   2    16927.51    18024.75    515.64 o 
   1   4   2      378.19      433.57     12.03 o 
   2   4   2     8220.04     7692.87    150.75 o 
   3   4   2      155.62      129.22      7.60 o 
   4   4   2     5887.19     5604.77    112.77 o 
   5   4   2      234.02      234.60     12.68 o 
   6   4   2     2888.02     2778.77     62.46 o 
   7   4   2      243.35      254.92     15.92 o 
   8   4   2     1030.98      957.36     36.02 o 
   9   4   2      103.57      142.04     18.82 o 
  10   4   2      350.38      286.69     23.06 o 
  -9   5   2       90.94      105.21     66.82 o 
  -8   5   2      341.49      393.77     74.40 o 
  -7   5   2      740.02      831.13     88.01 o 
  -6   5   2     1713.15     1820.02    119.06 o 
  -5   5   2      157.28      168.84     27.75 o 
  -4   5   2     2586.73     2635.24     89.82 o 
  -3   5   2      265.33      268.54     26.32 o 
  -2   5   2     3652.74     3644.45    155.97 o 
  -1   5   2      489.79      532.71     47.43 o 
   0   5   2     6127.01     6079.30    244.72 o 
   1   5   2       37.20       44.34      9.41 o 
   2   5   2    10122.26     9701.37    189.27 o 
   3   5   2       91.33      115.80     24.45 o 
   4   5   2     2201.26     1968.90    173.09 o 
   5   5   2      301.33      273.83     14.29 o 
   6   5   2     2514.25     2440.90     88.42 o 
   7   5   2       16.48       10.80     23.51 o 
   8   5   2      827.56      856.06     33.49 o 
   9   5   2      130.78      108.55     15.65 o 
  10   5   2      240.25      197.86     21.11 o 
  -8   6   2      219.09      176.02     71.22 o 
  -7   6   2      295.20      381.30     74.73 o 
  -6   6   2     1325.32     1492.59    113.76 o 
  -5   6   2      616.92      734.72     75.30 o 
  -4   6   2     1148.32     1275.02     59.23 o 
  -3   6   2      232.27      237.78     28.93 o 
  -2   6   2     4493.33     4509.07    191.59 o 
  -1   6   2      319.60      271.37     42.62 o 
   0   6   2     3278.29     2985.02    142.20 o 
   1   6   2      454.56      490.48     20.74 o 
   2   6   2     7447.76     6761.68    135.42 o 
   3   6   2       62.79       71.67      7.15 o 
   4   6   2     2509.10     2281.14     52.37 o 
   5   6   2       63.96       73.72     49.06 o 
   6   6   2     1980.15     2014.39     49.76 o 
   7   6   2        5.75       14.53     15.97 o 
   8   6   2      544.62      590.48     28.36 o 
   9   6   2       62.47       74.89     16.62 o 
  -7   7   2      175.19      161.43     70.65 o 
  -6   7   2      608.90      812.14     91.60 o 
  -5   7   2      363.19      354.08     63.16 o 
  -4   7   2     1824.86     1945.56     80.29 o 
  -3   7   2      249.06      233.66     32.27 o 
  -2   7   2     1803.69     1837.51     75.29 o 
  -1   7   2      217.80      196.81     29.69 o 
   0   7   2     3593.54     3565.18    118.40 o 
   1   7   2       43.02        4.40     39.69 o 
   2   7   2     4862.47     4422.03    204.54 o 
   3   7   2        3.62        3.24     17.44 o 
   4   7   2     2235.89     2224.48     61.49 o 
   5   7   2        1.76       -7.77      7.77 o 
   6   7   2     1073.45     1041.26     31.51 o 
   7   7   2       93.91       68.06     16.22 o 
   8   7   2      539.48      589.67     28.77 o 
  -6   8   2      479.12      574.19     88.91 o 
  -5   8   2      133.49      231.92     64.54 o 
  -4   8   2      506.32      511.65     44.89 o 
  -3   8   2      303.59      314.50     43.52 o 
  -2   8   2     1546.99     1567.28     71.33 o 
  -1   8   2       37.12       41.15     25.49 o 
   0   8   2     2291.28     2196.69     90.01 o 
   1   8   2       29.20       61.93     45.64 o 
   2   8   2     2020.53     1914.47    124.68 o 
   3   8   2       16.10      -44.58     44.58 o 
   4   8   2     1338.65     1287.64    106.92 o 
   5   8   2        6.55       -0.89     24.57 o 
   6   8   2      698.34      659.33     50.16 o 
   7   8   2       33.76       48.65     12.19 o 
   8   8   2      348.09      371.03     24.04 o 
  -5   9   2      187.80      241.95     70.25 o 
  -4   9   2      370.99      438.50     76.28 o 
  -3   9   2       77.97       52.62     30.83 o 
  -2   9   2      685.19      740.03     52.81 o 
  -1   9   2      160.76      163.76     34.91 o 
   0   9   2     1044.82     1061.10     91.27 o 
   1   9   2       83.25       65.68     50.77 o 
   2   9   2     1374.02     1275.74    107.24 o 
   3   9   2        3.13       -2.36     51.42 o 
   4   9   2      612.57      605.32     83.28 o 
   5   9   2        2.62       54.52     53.78 o 
   6   9   2      458.76      382.68     74.08 o 
   7   9   2       12.21       42.05     48.89 o 
  -4  10   2      264.20      312.52     76.68 o 
  -3  10   2       89.56       55.74     35.15 o 
  -2  10   2      426.43      387.41     52.15 o 
  -1  10   2      111.16       76.11     51.01 o 
   0  10   2      605.19      567.83     76.76 o 
   1  10   2       70.44      -13.04     49.87 o 
   2  10   2      705.61      604.75     79.86 o 
   3  10   2        1.96      -18.58     54.60 o 
   4  10   2      519.17      595.46     89.23 o 
   5  10   2        1.31       26.73     56.07 o 
  -1  11   2       31.79       73.59     55.50 o 
   0  11   2      339.95      412.34     76.36 o 
   1  11   2       29.18      -13.85     55.58 o 
   2  11   2      328.75      323.11     77.91 o 
  -4 -10   3        1.89      -29.26     58.67 o 
  -3 -10   3      590.60      665.37     90.86 o 
  -2 -10   3       19.95       67.56     58.10 o 
  -1 -10   3      496.12      473.46     76.76 o 
   0 -10   3       23.96        2.20     47.84 o 
   1 -10   3      621.02      627.07     74.40 o 
   2 -10   3       61.82       37.57     45.64 o 
   4 -10   3       73.10      112.54     72.36 o 
  -6  -9   3        5.44        7.56     16.38 o 
  -5  -9   3      565.35      554.48     18.93 o 
  -4  -9   3        8.85        8.95     20.34 o 
  -3  -9   3      741.91      668.63     86.54 o 
  -2  -9   3       18.32        6.85     54.44 o 
  -1  -9   3     1019.67      841.72     84.34 o 
   0  -9   3       19.37        1.87     44.98 o 
   1  -9   3      745.81      943.75     80.27 o 
   2  -9   3      104.43      128.45     38.80 o 
   3  -9   3      691.66      770.51     56.75 o 
   4  -9   3       82.23       48.57     62.42 o 
   5  -9   3      398.39      445.59     91.60 o 
  -7  -8   3      426.12      439.48     23.71 o 
  -6  -8   3       12.07      -19.15     53.54 o 
  -5  -8   3      960.44      942.97     25.64 o 
  -4  -8   3       58.08       58.35     19.32 o 
  -3  -8   3     1076.89     1147.75     27.99 o 
  -2  -8   3        8.27      -12.27     34.55 o 
  -1  -8   3     1783.24     1805.90     41.85 o 
   0  -8   3        1.79      -28.68     39.28 o 
   1  -8   3     1910.47     1969.73     88.49 o 
   2  -8   3      191.08      134.40     32.92 o 
   3  -8   3     1059.47     1204.63     65.18 o 
   4  -8   3      122.82       25.51     55.74 o 
   5  -8   3      779.47      975.45    107.16 o 
   6  -8   3       94.38      172.44     78.48 o 
   7  -8   3      262.64      481.45     99.58 o 
  -8  -7   3       49.97       62.94     34.96 o 
  -7  -7   3      631.47      673.47     28.66 o 
  -6  -7   3       36.34       30.07     26.73 o 
  -5  -7   3     1627.41     1658.72     45.46 o 
  -4  -7   3       15.40        1.89     12.65 o 
  -3  -7   3     2663.85     2640.73     88.18 o 
  -2  -7   3       18.82       20.61     18.78 o 
  -1  -7   3     1792.76     1796.53     40.91 o 
   0  -7   3      145.69      148.53     14.82 o 
   1  -7   3     4603.78     4737.95     88.25 o 
   2  -7   3      157.92      160.07     30.66 o 
   3  -7   3     2175.81     2376.42     91.44 o 
   4  -7   3      229.64      214.32     61.77 o 
   5  -7   3     1162.34     1122.21    107.16 o 
   6  -7   3      117.05       16.22     56.72 o 
   7  -7   3      389.94      409.00     92.57 o 
   8  -7   3      125.75      127.04     82.31 o 
  -8  -6   3       27.51       44.30     13.94 o 
  -7  -6   3     1046.41     1099.29     37.16 o 
  -6  -6   3       75.48       85.72     12.52 o 
  -5  -6   3     2434.84     2526.92     60.95 o 
  -4  -6   3       69.95       99.48     11.48 o 
  -3  -6   3     2515.50     2531.40     50.57 o 
  -2  -6   3       22.02       29.89     10.62 o 
  -1  -6   3     3313.08     3243.10     68.05 o 
   0  -6   3      249.88      257.64      9.44 o 
   1  -6   3     6794.36     6657.95    438.48 o 
   2  -6   3       77.11       76.54      5.69 o 
   3  -6   3     2521.21     2611.43     58.75 o 
   4  -6   3      305.82      299.89     20.75 o 
   5  -6   3     1511.70     1501.72    120.77 o 
   6  -6   3      253.31      114.33     63.81 o 
   7  -6   3      624.49      684.36     98.44 o 
   8  -6   3      129.87      121.42     77.74 o 
  -9  -5   3      353.33      353.35     24.77 o 
  -8  -5   3       97.72       83.20     14.59 o 
  -7  -5   3     1279.06     1259.56     64.99 o 
  -6  -5   3       75.78       93.30     31.74 o 
  -5  -5   3     2118.80     2109.35     56.47 o 
  -4  -5   3      483.29      492.90     19.21 o 
  -3  -5   3     5375.27     5268.30    109.70 o 
  -2  -5   3        0.31        1.68      5.85 o 
  -1  -5   3     4393.94     4378.53     80.40 o 
   0  -5   3       96.32      106.23     10.13 o 
   1  -5   3     6554.77     6632.14    118.60 o 
   2  -5   3       47.21       46.27      4.95 o 
   3  -5   3     3711.31     3799.70     71.68 o 
   4  -5   3       40.48       30.63      9.10 o 
   5  -5   3     2500.25     2514.44     60.05 o 
   6  -5   3      524.91      524.92     29.30 o 
   7  -5   3      747.59      875.62    102.27 o 
   8  -5   3      161.90      110.75     72.12 o 
   9  -5   3      246.43      253.27     85.16 o 
  -9  -4   3      482.89      538.74     29.58 o 
  -8  -4   3      164.82      183.52     17.44 o 
  -7  -4   3     1519.62     1402.71     43.43 o 
  -6  -4   3      360.32      355.01     22.70 o 
  -5  -4   3     4574.61     4442.39    133.89 o 
  -4  -4   3       95.64       91.10      9.82 o 
  -3  -4   3     6313.76     6746.72    134.99 o 
  -2  -4   3      593.22      538.54     31.83 o 
  -1  -4   3     8660.09     9225.17    183.33 o 
   0  -4   3       73.48       83.85      8.74 o 
   1  -4   3     9291.46     9930.98    174.65 o 
   2  -4   3       90.87       77.62      6.38 o 
   3  -4   3     5343.79     5447.41     98.97 o 
   4  -4   3      323.43      295.51     12.17 o 
   5  -4   3     4434.07     4458.98    119.10 o 
   6  -4   3      426.22      437.64     53.54 o 
   7  -4   3     1207.30     1313.65     39.70 o 
   8  -4   3      174.09      176.78     16.60 o 
   9  -4   3      322.85      299.15     76.36 o 
 -10  -3   3      124.00      161.11     20.70 o 
  -9  -3   3      444.94      408.03     25.10 o 
  -8  -3   3      200.25      178.38     16.71 o 
  -7  -3   3     2075.37     1795.98     51.34 o 
  -6  -3   3      269.69      246.59     15.16 o 
  -5  -3   3     6567.74     6368.52    128.98 o 
  -4  -3   3       57.12       62.13      7.49 o 
  -3  -3   3     7564.38     7590.34    171.21 o 
  -2  -3   3      182.48      164.95     14.87 o 
  -1  -3   3     9406.31     9926.35    182.65 o 
   0  -3   3      113.87      126.31      5.40 o 
   1  -3   3    10558.64    11335.47    256.03 o 
   2  -3   3     2291.79     2624.76     49.90 o 
   3  -3   3    12234.34    12465.49    218.08 o 
   4  -3   3      605.67      578.72     29.80 o 
   5  -3   3     4087.84     4117.02     90.05 o 
   6  -3   3      483.07      448.38     50.20 o 
   7  -3   3     1758.38     1817.33     49.45 o 
   8  -3   3      364.49      359.23     31.58 o 
   9  -3   3      389.30      345.84     52.64 o 
  10  -3   3      162.89      127.84     26.00 o 
 -10  -2   3      116.31      123.13     19.23 o 
  -9  -2   3      466.36      460.26     25.91 o 
  -8  -2   3      254.61      241.05     17.03 o 
  -7  -2   3     2141.85     2010.87     56.15 o 
  -6  -2   3      507.72      467.60     20.70 o 
  -5  -2   3     5282.40     4999.57    112.78 o 
  -4  -2   3      219.53      201.29      9.39 o 
  -3  -2   3    11385.54    11281.97    217.98 o 
  -2  -2   3        5.02       -3.28      5.22 o 
  -1  -2   3     5570.32     5625.95    106.42 o 
   0  -2   3      551.84      532.89     14.26 o 
   1  -2   3    12346.75    12480.24    215.04 o 
   2  -2   3      508.25      516.86     17.22 o 
   3  -2   3    18493.95    17827.93    403.34 o 
   4  -2   3     1983.60     1958.53     46.75 o 
   5  -2   3     3838.63     3735.94    135.52 o 
   6  -2   3      247.45      192.54     14.03 o 
   7  -2   3     1487.44     1556.30     43.87 o 
   8  -2   3      317.18      310.42     19.91 o 
   9  -2   3      687.19      683.89     31.99 o 
  10  -2   3      172.67      232.13     20.58 o 
 -10  -1   3      270.37      283.59     23.55 o 
  -9  -1   3      517.09      531.57     26.89 o 
  -8  -1   3      153.22      130.30     15.16 o 
  -7  -1   3     2422.15     2391.05     56.45 o 
  -6  -1   3     1208.56     1126.61     30.87 o 
  -5  -1   3     6679.15     6341.13    165.47 o 
  -4  -1   3      789.53      772.45     23.31 o 
  -3  -1   3     6328.07     6606.81    152.23 o 
  -2  -1   3      237.75      219.21      9.94 o 
  -1  -1   3    24968.89    25235.76    571.74 o 
   0  -1   3       59.26       45.31      3.50 o 
   1  -1   3    29264.76    28130.21    849.59 o 
   2  -1   3      257.67      244.11     15.73 o 
   3  -1   3    10431.72    10425.55    209.40 o 
   4  -1   3       63.07       89.07     16.91 o 
   5  -1   3     8125.23     7871.46    211.06 o 
   6  -1   3      721.00      705.85     25.66 o 
   7  -1   3     2578.79     2483.12     61.56 o 
   8  -1   3      154.66      138.14     15.57 o 
   9  -1   3      531.90      581.44     46.82 o 
  10  -1   3      173.42      191.49     20.21 o 
 -10   0   3      150.40       97.79     17.52 o 
  -9   0   3      766.87      824.69     34.31 o 
  -8   0   3      444.00      424.71     36.35 o 
  -7   0   3     2317.87     2218.47     53.59 o 
  -6   0   3      680.76      640.92     21.15 o 
  -5   0   3     6460.81     6362.02    128.25 o 
  -4   0   3      881.46      911.97     26.16 o 
  -3   0   3     9872.85    10007.92    227.28 o 
  -2   0   3      516.54      481.78     14.59 o 
  -1   0   3    71158.22    71877.61   6883.92 o 
   0   0   3      116.37      129.98      5.13 o 
   1   0   3     5905.87     5904.76    133.89 o 
   2   0   3      254.81      255.09     16.54 o 
   3   0   3    34295.28    33986.05    582.03 o 
   4   0   3      302.25      316.67     15.01 o 
   5   0   3     6680.26     6152.28    132.87 o 
   6   0   3      446.43      439.32     20.92 o 
   7   0   3     3368.55     3182.17     75.20 o 
   8   0   3      371.61      373.29     21.47 o 
   9   0   3      595.55      634.83     29.73 o 
  10   0   3      167.90      197.37     21.51 o 
 -10   1   3      119.12      121.18     18.25 o 
  -9   1   3      449.94      451.62     24.69 o 
  -8   1   3      409.16      459.17     83.49 o 
  -7   1   3     2112.45     2019.45    147.58 o 
  -6   1   3      538.75      495.38     20.45 o 
  -5   1   3     7167.30     6950.85    140.26 o 
  -4   1   3      772.08      739.21     21.92 o 
  -3   1   3     7275.80     7271.21    165.67 o 
  -2   1   3      184.85      156.06      7.33 o 
  -1   1   3    24648.55    28537.11    554.72 o 
   0   1   3      236.04      254.64      6.84 o 
   1   1   3    24454.72    24386.10    834.71 o 
   2   1   3        0.62       -4.48      4.48 o 
   3   1   3    10813.62     9896.88    191.42 o 
   4   1   3     2141.63     2131.18     55.48 o 
   5   1   3     8228.37     7947.35    141.98 o 
   6   1   3       33.82       35.83      9.84 o 
   7   1   3     3059.27     2703.37     82.22 o 
   8   1   3      653.62      692.07     86.34 o 
   9   1   3      458.82      411.53     26.08 o 
  10   1   3      153.01      142.77     20.21 o 
  -9   2   3      374.97      428.02     23.31 o 
  -8   2   3      238.19      284.36     21.39 o 
  -7   2   3     1452.61     1397.34    108.34 o 
  -6   2   3     1108.05     1026.59     25.01 o 
  -5   2   3     4412.01     4101.58     75.48 o 
  -4   2   3     1202.83     1111.87     25.98 o 
  -3   2   3    10601.53    10667.21    204.14 o 
  -2   2   3     1464.59     1451.51     30.75 o 
  -1   2   3     5950.39     6232.39    139.96 o 
   0   2   3      449.13      446.13     11.21 o 
   1   2   3    11839.35    11149.40    214.76 o 
   2   2   3      138.93      128.20      7.06 o 
   3   2   3    17308.77    17416.93    334.38 o 
   4   2   3       73.52       64.68      7.06 o 
   5   2   3     6969.14     6742.85    134.88 o 
   6   2   3      157.28      158.93     11.37 o 
   7   2   3     1457.74     1325.94     42.38 o 
   8   2   3      395.92      355.14     21.84 o 
   9   2   3      969.86      995.90     40.09 o 
  10   2   3       93.21       98.52     19.07 o 
  -9   3   3      361.98      318.55     67.47 o 
  -8   3   3      316.30      284.40     60.55 o 
  -7   3   3     1195.01     1180.79     33.04 o 
  -6   3   3     1012.78      891.88     50.28 o 
  -5   3   3     4805.94     4467.35     82.51 o 
  -4   3   3     1623.57     1557.84     34.46 o 
  -3   3   3     5111.51     4914.07     97.31 o 
  -2   3   3      951.06      895.58     31.62 o 
  -1   3   3    10338.94     9795.96    366.14 o 
   0   3   3       10.51       10.99      6.52 o 
   1   3   3    12441.69    11983.55    230.84 o 
   2   3   3     1573.54     1634.95     39.48 o 
   3   3   3    18348.83    18227.59    349.48 o 
   4   3   3      270.95      250.70     13.49 o 
   5   3   3     5642.28     5505.09    166.57 o 
   6   3   3       94.75       96.62     16.26 o 
   7   3   3     2097.59     1869.81     54.60 o 
   8   3   3      245.91      253.52     18.99 o 
   9   3   3      924.55      900.15     37.97 o 
  10   3   3       92.49       45.23     17.44 o 
  -9   4   3      285.40      364.27     76.60 o 
  -8   4   3      276.71      240.07     63.64 o 
  -7   4   3     1196.03     1124.41     91.51 o 
  -6   4   3      346.44      411.04     55.82 o 
  -5   4   3     2696.39     2724.20     90.95 o 
  -4   4   3      837.25      767.09     29.42 o 
  -3   4   3     4581.17     4261.24    177.08 o 
  -2   4   3      683.84      565.06     46.61 o 
  -1   4   3     9017.26     8413.22    322.87 o 
   0   4   3       86.50      100.40     24.28 o 
   1   4   3    12165.18    11163.62    214.91 o 
   2   4   3       43.96       39.53      4.50 o 
   3   4   3     8326.41     8003.77    158.02 o 
   4   4   3       33.00       32.87      6.64 o 
   5   4   3     5057.10     4920.25    101.32 o 
   6   4   3      196.21      174.99     14.10 o 
   7   4   3     2175.78     2066.86     58.92 o 
   8   4   3      214.09      184.66     18.17 o 
   9   4   3      582.36      521.95     27.87 o 
  10   4   3       46.15       37.24     17.60 o 
  -8   5   3      246.66      271.61     69.51 o 
  -7   5   3      787.27      856.80     85.57 o 
  -6   5   3      333.52      358.56     59.24 o 
  -5   5   3     1289.46     1325.17     58.48 o 
  -4   5   3      190.35      169.44     25.06 o 
  -3   5   3     4396.31     4290.26    179.93 o 
  -2   5   3      561.18      504.92     46.94 o 
  -1   5   3     4219.00     4141.13    177.16 o 
   0   5   3      472.68      489.19     48.41 o 
   1   5   3     5824.27     5091.42    101.30 o 
   2   5   3       53.37       47.08     32.11 o 
   3   5   3     6101.09     5995.59    120.29 o 
   4   5   3       38.84       29.18     15.12 o 
   5   5   3     3351.37     3065.69     67.08 o 
   6   5   3        4.87       -8.14      8.14 o 
   7   5   3     1233.66     1189.08     34.98 o 
   8   5   3      131.37      121.18     16.22 o 
   9   5   3      523.91      486.91     27.71 o 
  10   5   3       48.33      -14.99     14.99 o 
  -8   6   3      174.78      296.46     76.60 o 
  -7   6   3      415.63      491.15     79.21 o 
  -6   6   3      279.61      303.96     60.06 o 
  -5   6   3     1487.56     1493.83    115.64 o 
  -4   6   3      432.28      475.21     36.67 o 
  -3   6   3     2611.27     2502.10    120.93 o 
  -2   6   3      793.56      718.10     60.06 o 
  -1   6   3     2775.05     2803.46    136.25 o 
   0   6   3      177.40      119.95     37.24 o 
   1   6   3     5250.88     5290.95    106.38 o 
   2   6   3       52.68       42.74      5.25 o 
   3   6   3     3685.60     3469.01     74.01 o 
   4   6   3        6.41        1.79     19.39 o 
   5   6   3     2916.77     2666.90     61.05 o 
   6   6   3        2.81      -10.23     24.45 o 
   7   6   3      874.86      800.60     27.54 o 
   8   6   3       24.56       37.24     13.04 o 
   9   6   3      339.41      361.66     24.53 o 
  -7   7   3      343.35      428.81     79.05 o 
  -6   7   3      261.64      265.34     62.18 o 
  -5   7   3      700.80      711.34     79.29 o 
  -4   7   3      385.02      469.57     51.09 o 
  -3   7   3     3128.33     3041.16    105.89 o 
  -2   7   3      261.85      336.13     34.43 o 
  -1   7   3     1763.00     1717.18    104.47 o 
   0   7   3      126.31      154.83     44.66 o 
   1   7   3     2542.02     2507.48    138.13 o 
   2   7   3       20.74       36.43     42.13 o 
   3   7   3     4098.83     3638.94     77.92 o 
   4   7   3       10.11        3.77     24.53 o 
   5   7   3     1675.10     1526.13     39.72 o 
   6   7   3       12.87      -12.32     22.21 o 
   7   7   3      525.92      566.71     24.00 o 
   8   7   3       49.21       52.89     14.59 o 
  -6   8   3      144.56      167.46     61.04 o 
  -5   8   3      566.65      602.14     77.34 o 
  -4   8   3      189.15      156.22     34.49 o 
  -3   8   3      860.70      917.16     56.04 o 
  -2   8   3      159.79      115.86     29.66 o 
  -1   8   3     1601.14     1625.63     72.99 o 
   0   8   3       41.40       -0.06     25.46 o 
   1   8   3     1881.30     1706.59    114.25 o 
   2   8   3       12.76       -2.53     38.71 o 
   3   8   3     1445.83     1391.62    108.46 o 
   4   8   3       11.47       -4.16     47.92 o 
   5   8   3     1078.01     1053.92     93.31 o 
   6   8   3       68.80       50.15     11.19 o 
   7   8   3      479.31      514.87     26.36 o 
   8   8   3        7.56       11.41     13.53 o 
  -5   9   3      234.81      210.49     67.88 o 
  -4   9   3      213.87      212.49     38.33 o 
  -3   9   3      556.95      568.35     65.23 o 
  -2   9   3       64.34       70.77     32.00 o 
  -1   9   3      822.66      793.40     53.21 o 
   0   9   3      173.05      120.95     42.21 o 
   1   9   3      882.38      824.45     85.16 o 
   2   9   3        3.39      -43.84     43.84 o 
   3   9   3     1095.60     1012.36     97.87 o 
   4   9   3       15.62       30.56     53.54 o 
   5   9   3      512.31      542.81     76.52 o 
   6   9   3       20.49      -47.75     47.75 o 
  -3  10   3      349.31      339.35     43.84 o 
  -2  10   3       79.04       38.65     32.57 o 
  -1  10   3      425.88      458.39     67.31 o 
   0  10   3      129.07       83.94     55.09 o 
   1  10   3      740.59      697.56     86.05 o 
   2  10   3        9.51       -2.44     53.46 o 
   3  10   3      554.39      494.41     75.30 o 
   4  10   3        0.36      -30.07     56.15 o 
   5  10   3      449.18      436.71     78.39 o 
   0  11   3        8.90      -48.08     48.08 o 
   1  11   3      364.54      372.50     76.44 o 
   2  11   3       18.26      -25.10     55.25 o 
  -4 -10   4      386.43      351.55     81.82 o 
  -3 -10   4        3.42      -33.90     57.53 o 
  -2 -10   4      546.76      649.40     88.83 o 
  -1 -10   4       23.03      -37.08     52.07 o 
   0 -10   4      465.89      526.19     73.67 o 
   1 -10   4       30.54       92.17     49.87 o 
   2 -10   4      555.92      553.81     70.82 o 
  -6  -9   4      256.03      264.78     35.20 o 
  -5  -9   4       11.41       20.54      7.18 o 
  -4  -9   4      724.68      722.58     35.61 o 
  -3  -9   4        3.18       -1.62      6.00 o 
  -2  -9   4      935.23     1018.56     97.14 o 
  -1  -9   4       14.61      -22.65     47.02 o 
   0  -9   4      857.90      906.51     83.85 o 
   1  -9   4       34.89       39.85     46.69 o 
   2  -9   4      542.62      574.27     67.23 o 
   3  -9   4      124.51      112.87     69.76 o 
   4  -9   4      746.62      785.57     99.99 o 
   5  -9   4       85.88      124.44     73.91 o 
  -7  -8   4       24.63       29.06     11.59 o 
  -6  -8   4      613.93      658.69     21.57 o 
  -5  -8   4       16.81        9.45      8.28 o 
  -4  -8   4     1250.62     1309.11     32.61 o 
  -3  -8   4       35.49       38.09     19.03 o 
  -2  -8   4     1390.25     1447.15     35.86 o 
  -1  -8   4        0.97       -1.97     18.82 o 
   0  -8   4     1783.30     1821.08     42.23 o 
   1  -8   4       53.22       17.96     31.39 o 
   2  -8   4     1226.51     1380.11     72.64 o 
   3  -8   4      147.45      138.18     46.00 o 
   4  -8   4      945.79      857.12     99.75 o 
   5  -8   4       60.72       49.71     65.27 o 
   6  -8   4      489.91      552.27     99.09 o 
  -8  -7   4      350.67      441.68     33.66 o 
  -7  -7   4       42.21       32.61     12.18 o 
  -6  -7   4      904.32     1083.91    100.48 o 
  -5  -7   4       79.82       84.10      8.13 o 
  -4  -7   4     1862.73     1852.56     68.60 o 
  -3  -7   4        6.76       11.95      7.15 o 
  -2  -7   4     3607.51     3763.33     80.00 o 
  -1  -7   4        2.86        4.28      7.95 o 
   0  -7   4     1956.61     1949.86     49.85 o 
   1  -7   4      112.31      104.13     22.48 o 
   2  -7   4     2464.00     2596.92     52.75 o 
   3  -7   4      231.23      227.19     33.90 o 
   4  -7   4     2008.23     2256.00    154.10 o 
   5  -7   4      131.88      107.00     63.40 o 
   6  -7   4      590.63      613.55     95.18 o 
   7  -7   4      143.52      173.09     80.43 o 
  -8  -6   4      403.72      431.82     26.16 o 
  -7  -6   4       61.95       45.11     15.08 o 
  -6  -6   4      975.65     1010.17     33.92 o 
  -5  -6   4      245.67      258.82     28.77 o 
  -4  -6   4     4360.48     4400.05    108.72 o 
  -3  -6   4        2.69       14.24     12.35 o 
  -2  -6   4     1526.60     1534.44     46.22 o 
  -1  -6   4      101.94       84.02     14.89 o 
   0  -6   4     5472.85     5516.72    104.45 o 
   1  -6   4        3.17        5.04      9.24 o 
   2  -6   4     2726.77     2872.38     62.52 o 
   3  -6   4      427.30      416.61     14.30 o 
   4  -6   4     2631.02     2519.30     81.90 o 
   5  -6   4      433.74      428.08     19.45 o 
   6  -6   4      855.94      943.26    103.98 o 
   7  -6   4      209.90      114.82     72.12 o 
   8  -6   4      308.24      345.60     87.68 o 
  -9  -5   4       41.55       34.06     15.16 o 
  -8  -5   4      641.73      682.49     31.54 o 
  -7  -5   4      287.06      340.06     20.86 o 
  -6  -5   4     1148.28     1194.82     36.33 o 
  -5  -5   4      158.80      169.42     13.84 o 
  -4  -5   4     3219.20     3348.99    127.57 o 
  -3  -5   4      145.75      139.18      7.61 o 
  -2  -5   4     6174.68     6427.74    180.22 o 
  -1  -5   4       11.37       12.92     11.53 o 
   0  -5   4     4156.17     4144.86     77.18 o 
   1  -5   4       27.47       32.71      4.37 o 
   2  -5   4     3244.27     3237.65     62.09 o 
   3  -5   4       35.99       29.97     23.39 o 
   4  -5   4     5289.25     5149.47    145.20 o 
   5  -5   4     1042.08     1053.59     32.80 o 
   6  -5   4     1140.73     1230.47     81.04 o 
   7  -5   4      103.17      145.09     19.11 o 
   8  -5   4      496.85      559.19     92.98 o 
   9  -5   4      144.89      139.27     78.72 o 
  -9  -4   4      129.22      181.07     19.64 o 
  -8  -4   4      649.06      582.66     28.28 o 
  -7  -4   4      190.44      161.03     15.56 o 
  -6  -4   4     1886.04     1744.15     50.61 o 
  -5  -4   4      591.92      613.63     22.96 o 
  -4  -4   4     5349.66     5712.33    117.67 o 
  -3  -4   4        4.77       -3.30     16.95 o 
  -2  -4   4     8654.21     9373.21    163.98 o 
  -1  -4   4      373.99      378.73     14.95 o 
   0  -4   4     6575.05     6480.83    115.73 o 
   1  -4   4       30.95       24.81      4.35 o 
   2  -4   4     9618.69     9932.66    173.70 o 
   3  -4   4      303.50      262.53     10.18 o 
   4  -4   4     5303.87     5149.95    102.20 o 
   5  -4   4      552.07      473.71     49.59 o 
   6  -4   4     2980.95     2928.93     69.88 o 
   7  -4   4      128.79      166.80     14.88 o 
   8  -4   4      671.52      644.51     27.07 o 
   9  -4   4      174.64      162.86     17.09 o 
  -9  -3   4      163.36      174.15     17.77 o 
  -8  -3   4      725.93      650.38     28.85 o 
  -7  -3   4      154.95      168.36     15.32 o 
  -6  -3   4     2593.79     2379.38     63.24 o 
  -5  -3   4      168.81      176.35     13.04 o 
  -4  -3   4     8324.07     8165.65    163.73 o 
  -3  -3   4      161.41      175.96     25.26 o 
  -2  -3   4     6878.98     6960.63    122.53 o 
  -1  -3   4      437.57      434.13     19.60 o 
   0  -3   4    12678.71    13036.41    223.66 o 
   1  -3   4     1985.83     2282.85     59.13 o 
   2  -3   4    13550.71    13796.15    238.74 o 
   3  -3   4      210.76      198.62     16.76 o 
   4  -3   4     8108.92     7809.00    139.71 o 
   5  -3   4      349.81      333.35     16.69 o 
   6  -3   4     2892.58     2811.33     78.88 o 
   7  -3   4      230.02      231.43     16.06 o 
   8  -3   4      995.67     1114.19     58.67 o 
   9  -3   4      244.07      279.84     19.90 o 
  10  -3   4      321.01      323.21     23.11 o 
 -10  -2   4      236.12      233.47     22.08 o 
  -9  -2   4       61.73       98.28     16.14 o 
  -8  -2   4      824.64      779.63     31.46 o 
  -7  -2   4      271.38      269.49     17.52 o 
  -6  -2   4     2417.39     2407.74     63.64 o 
  -5  -2   4      714.54      721.67     21.96 o 
  -4  -2   4     8034.11     8555.83    197.94 o 
  -3  -2   4       47.26       43.52      6.68 o 
  -2  -2   4    11042.22    11393.99    302.15 o 
  -1  -2   4      145.53      148.44      6.15 o 
   0  -2   4     4495.20     4318.94     84.89 o 
   1  -2   4      507.18      554.93     13.39 o 
   2  -2   4    16714.01    16556.61    286.33 o 
   3  -2   4       29.35       32.23     11.41 o 
   4  -2   4    11012.36    11048.06    223.00 o 
   5  -2   4      592.29      585.60     21.64 o 
   6  -2   4     1357.16     1455.77     96.44 o 
   7  -2   4      177.84      154.29     26.81 o 
   8  -2   4     1496.46     1566.80    153.28 o 
   9  -2   4      262.32      277.77     19.89 o 
  10  -2   4      320.90      332.16     22.60 o 
 -10  -1   4      331.02      373.88     26.32 o 
  -9  -1   4      186.13      213.75     19.15 o 
  -8  -1   4      675.39      599.20     26.81 o 
  -7  -1   4      308.05      269.74     16.54 o 
  -6  -1   4     3099.92     2862.06     63.25 o 
  -5  -1   4     1226.36     1149.51     33.74 o 
  -4  -1   4     9953.59    10173.02    232.98 o 
  -3  -1   4     1141.00     1216.58     32.68 o 
  -2  -1   4    10558.78    10865.53    246.59 o 
  -1  -1   4        6.42        9.47      2.49 o 
   0  -1   4     9059.12     9255.68    208.70 o 
   1  -1   4      310.05      304.04      9.53 o 
   2  -1   4    16442.43    17111.20    334.88 o 
   3  -1   4      343.73      389.07     52.97 o 
   4  -1   4     8883.41     8817.20    178.48 o 
   5  -1   4      334.13      380.87     32.56 o 
   6  -1   4     3169.25     3058.50     78.27 o 
   7  -1   4      401.99      456.86     86.22 o 
   8  -1   4     1290.78     1236.24     98.81 o 
   9  -1   4      128.26      175.53     17.79 o 
  10  -1   4      395.42      370.27     24.40 o 
 -10   0   4      292.57      260.61     22.08 o 
  -9   0   4      188.16      152.55     17.19 o 
  -8   0   4     1159.36     1031.51     35.77 o 
  -7   0   4      547.06      519.85     20.59 o 
  -6   0   4     2820.12     2707.19     60.02 o 
  -5   0   4      760.10      735.80     21.38 o 
  -4   0   4     9165.05     9344.10    214.08 o 
  -3   0   4      658.99      665.95     20.29 o 
  -2   0   4    27968.96    29509.64    661.63 o 
  -1   0   4      293.22      304.37      9.13 o 
   0   0   4     3613.48     3833.02     87.77 o 
   1   0   4        1.65       11.73      2.85 o 
   2   0   4    12796.51    12813.41    245.42 o 
   3   0   4      362.74      348.29     21.80 o 
   4   0   4    16968.30    16827.57    290.79 o 
   5   0   4      342.81      347.24     16.52 o 
   6   0   4     3650.91     3653.79     83.65 o 
   7   0   4      513.64      558.27     24.82 o 
   8   0   4     1193.75     1122.18     37.29 o 
   9   0   4      140.22      135.34     21.39 o 
  10   0   4      528.14      506.79     29.34 o 
 -10   1   4      299.38      279.51     23.31 o 
  -9   1   4      237.18      236.65     19.80 o 
  -8   1   4      548.26      553.08     34.96 o 
  -7   1   4      445.97      460.57     19.09 o 
  -6   1   4     3393.73     3222.09     70.41 o 
  -5   1   4      485.45      437.44     17.44 o 
  -4   1   4    10259.63    10700.76    243.58 o 
  -3   1   4      131.70      128.43      7.58 o 
  -1   1   4      963.93      971.37     23.31 o 
   0   1   4     8813.24     8815.38    175.86 o 
   1   1   4      942.55      919.26     26.97 o 
   2   1   4    15398.23    15040.10    288.26 o 
   3   1   4     1914.88     1989.40     43.52 o 
   4   1   4    11142.68    10812.08    209.48 o 
   5   1   4      435.78      353.36     20.80 o 
   6   1   4     3369.29     3190.49     74.64 o 
   7   1   4      264.15      234.60     22.25 o 
   8   1   4     1310.42     1294.91     41.04 o 
   9   1   4      209.09      225.98     18.57 o 
  10   1   4      458.34      435.73     27.71 o 
  -9   2   4      242.88      271.53     59.98 o 
  -8   2   4      499.68      467.66     21.16 o 
  -7   2   4      465.23      457.13     22.12 o 
  -6   2   4     2330.17     2190.05     44.69 o 
  -5   2   4      650.45      589.70     17.83 o 
  -4   2   4     7056.51     7019.92    138.16 o 
  -3   2   4     1210.84     1214.45     36.92 o 
  -2   2   4    10003.71    10380.54    176.96 o 
  -1   2   4       25.93       24.60      6.03 o 
   0   2   4     4133.81     3877.78    104.23 o 
   1   2   4      546.02      498.26     14.07 o 
   2   2   4    20060.45    19282.99    597.21 o 
   3   2   4     1456.82     1467.19     34.36 o 
   4   2   4    11051.00    10904.50    212.88 o 
   5   2   4       36.99       22.10      7.61 o 
   6   2   4     2527.97     2141.83     91.27 o 
   7   2   4      141.05      149.86     15.73 o 
   8   2   4     1384.46     1302.55     44.90 o 
   9   2   4      156.84      126.07     18.42 o 
  10   2   4      453.65      450.81     28.28 o 
  -9   3   4      114.89      107.49     58.67 o 
  -8   3   4      464.57      573.13     73.50 o 
  -7   3   4      652.36      602.79     65.60 o 
  -6   3   4     2047.84     1844.33     39.32 o 
  -5   3   4      905.14      787.60     46.04 o 
  -4   3   4     7070.25     6935.41    136.62 o 
  -3   3   4     1425.45     1437.88     31.65 o 
  -2   3   4     7996.25     8374.48    197.41 o 
  -1   3   4       23.65       15.89     16.14 o 
   0   3   4    13711.21    13206.58    254.06 o 
   1   3   4     1454.06     1484.14     32.79 o 
   2   3   4    14639.05    14210.08    273.42 o 
   3   3   4      168.91      183.27      9.67 o 
   4   3   4    11373.50    11111.03    216.86 o 
   5   3   4       48.99       47.35      8.53 o 
   6   3   4     2905.27     2721.49     61.45 o 
   7   3   4      327.98      367.52     21.27 o 
   8   3   4     1485.62     1324.23     45.64 o 
   9   3   4       32.29       57.04     16.05 o 
  10   3   4      411.13      388.14     27.38 o 
  -9   4   4      200.20      111.81     63.40 o 
  -8   4   4      521.43      632.70     84.18 o 
  -7   4   4      269.33      238.69     52.97 o 
  -6   4   4     1549.22     1474.17     97.54 o 
  -5   4   4      441.94      410.87     31.66 o 
  -4   4   4     4520.27     4511.51    185.31 o 
  -3   4   4     1622.15     1646.92     44.42 o 
  -2   4   4     8858.21     8475.97    326.21 o 
  -1   4   4      177.29      197.53     31.29 o 
   0   4   4     9375.87     8879.51    340.80 o 
   1   4   4      343.51      322.07     16.95 o 
   2   4   4    10723.95    10243.23    199.98 o 
   3   4   4        0.87        1.76      6.60 o 
   4   4   4     5212.71     4988.65    102.26 o 
   5   4   4      243.04      223.06     13.16 o 
   6   4   4     4380.88     4334.83    127.94 o 
   7   4   4      202.18      194.27     16.71 o 
   8   4   4      837.35      835.12     34.14 o 
   9   4   4       79.21       73.02     16.71 o 
  10   4   4      363.02      340.88     26.57 o 
  -8   5   4      267.40      194.11     62.83 o 
  -7   5   4      241.73      234.04     56.80 o 
  -6   5   4     1005.45     1014.40     85.89 o 
  -5   5   4      704.32      676.17     48.20 o 
  -4   5   4     2772.49     2794.66    129.82 o 
  -3   5   4      241.34      261.59     37.81 o 
  -2   5   4     5084.08     5097.76    212.37 o 
  -1   5   4      565.23      458.55     47.75 o 
   0   5   4     4108.44     3781.84    167.06 o 
   1   5   4      151.83      144.36      6.39 o 
   2   5   4     6135.29     5575.70    179.85 o 
   3   5   4        0.12        2.17      4.83 o 
   4   5   4     3926.56     3667.50    103.17 o 
   5   5   4      108.58      110.33     23.43 o 
   6   5   4     2753.08     2691.85     61.66 o 
   7   5   4       60.05       51.57     33.37 o 
   8   5   4      654.24      660.32     30.31 o 
   9   5   4       63.06       97.30     16.30 o 
  -8   6   4      108.53      107.24     63.81 o 
  -7   6   4      329.70      345.11     66.42 o 
  -6   6   4      785.36      738.06     74.40 o 
  -5   6   4      341.69      354.84     34.69 o 
  -4   6   4     2553.40     2443.34     88.97 o 
  -3   6   4      941.91      813.69     67.56 o 
  -2   6   4     1767.07     1733.40     97.87 o 
  -1   6   4      327.64      278.46     43.19 o 
   0   6   4     3241.29     3069.93    148.72 o 
   1   6   4      308.52      362.06     46.78 o 
   2   6   4     5405.58     4864.08    143.46 o 
   3   6   4       23.09       20.70      5.25 o 
   4   6   4     3285.13     3033.68     66.55 o 
   5   6   4        5.41        7.64     22.78 o 
   6   6   4     1465.51     1513.42     40.82 o 
   7   6   4       41.11       51.10     20.01 o 
   8   6   4      719.13      685.91     30.64 o 
   9   6   4       26.04       17.44     14.18 o 
  -7   7   4      149.72      128.76     60.22 o 
  -6   7   4      478.98      612.08     78.15 o 
  -5   7   4      375.33      418.78     65.03 o 
  -4   7   4     1339.90     1187.56     82.84 o 
  -3   7   4      478.20      455.65     38.59 o 
  -2   7   4     2345.34     2260.16    121.67 o 
  -1   7   4       69.24       50.52     38.63 o 
   0   7   4     1510.27     1504.90     96.73 o 
   1   7   4      260.55      230.13     51.50 o 
   2   7   4     4323.73     4185.22    198.84 o 
   3   7   4       14.40      -22.65     35.20 o 
   4   7   4     2342.18     2184.79    117.80 o 
   5   7   4       17.43       32.59      9.62 o 
   6   7   4     1131.08     1153.72    121.34 o 
   7   7   4       17.74       18.45     10.92 o 
   8   7   4      439.06      492.53     26.48 o 
  -6   8   4      286.74      184.74     60.38 o 
  -5   8   4      239.59      213.18     59.16 o 
  -4   8   4      785.04      819.42     53.01 o 
  -3   8   4      111.23       97.06     29.28 o 
  -2   8   4      910.09      993.04     57.91 o 
  -1   8   4      189.79      175.69     49.14 o 
   0   8   4     1557.04     1304.43     97.95 o 
   1   8   4        5.95      -37.16     40.83 o 
   2   8   4     1949.39     1761.43    118.57 o 
   3   8   4       55.14       86.05     49.30 o 
   4   8   4     1184.71     1140.79     97.30 o 
   5   8   4        6.37        7.09     48.00 o 
   6   8   4      752.32      671.49     78.56 o 
   7   8   4       27.96       22.67     15.04 o 
   8   8   4      326.51      320.75     21.60 o 
  -5   9   4      101.49      145.71     56.23 o 
  -4   9   4      347.50      442.85     80.31 o 
  -3   9   4      152.75      117.49     35.82 o 
  -2   9   4      650.44      681.28     51.05 o 
  -1   9   4      133.15      177.88     45.19 o 
   0   9   4      884.36      825.07     54.39 o 
   1   9   4       51.22       57.94     49.87 o 
   2   9   4      792.34      714.68     82.22 o 
   3   9   4       19.50      -35.12     48.57 o 
   4   9   4      823.44      875.54     93.06 o 
   5   9   4        0.09       -7.33     53.21 o 
   6   9   4      480.20      466.21     75.22 o 
  -3  10   4       72.34       17.63     31.45 o 
  -2  10   4      467.25      538.05     49.18 o 
  -1  10   4      121.70       96.39     35.57 o 
   0  10   4      413.43      318.96     68.29 o 
   1  10   4       52.84      -46.69     46.69 o 
   2  10   4      635.05      596.35     82.79 o 
   3  10   4        9.76       55.41     56.31 o 
   4  10   4      499.25      602.95     85.97 o 
   5  10   4        0.22      -49.14     49.14 o 
  -3 -10   5      382.46      441.44     86.05 o 
  -2 -10   5       12.27      -51.42     51.42 o 
  -1 -10   5      652.14      701.96     87.11 o 
   0 -10   5        4.60        4.73     51.58 o 
   1 -10   5      368.80      510.30     69.43 o 
   2 -10   5       46.93        7.01     41.64 o 
  -5  -9   5      334.80      325.28     22.14 o 
  -4  -9   5       10.72       -0.09     18.13 o 
  -3  -9   5      872.82      893.07     29.58 o 
  -2  -9   5       11.21        5.67     22.21 o 
  -1  -9   5      828.46      964.28     90.86 o 
   0  -9   5        1.98       13.77     46.94 o 
   1  -9   5      609.52      541.10     65.27 o 
   2  -9   5       80.57       89.88     43.19 o 
   3  -9   5      511.46      660.49    100.23 o 
   4  -9   5       45.58      -13.77     72.20 o 
   5  -9   5      376.25      314.64     85.08 o 
  -6  -8   5       14.50       26.46     35.52 o 
  -5  -8   5      811.81      831.72     33.55 o 
  -4  -8   5       42.15       42.03     32.26 o 
  -3  -8   5     1401.79     1500.05     96.57 o 
  -2  -8   5       10.15        8.38      5.89 o 
  -1  -8   5     1076.77     1068.80     28.02 o 
   0  -8   5        7.02       70.33     44.17 o 
   1  -8   5     1303.27     1223.83     88.42 o 
   2  -8   5      109.94      109.07     34.87 o 
   3  -8   5     1057.89     1036.87     63.66 o 
   4  -8   5       38.72      -44.25     57.86 o 
   5  -8   5      629.16      570.60     93.47 o 
   6  -8   5      128.65      192.24     85.40 o 
  -7  -7   5      495.93      538.52     39.08 o 
  -6  -7   5       51.91       49.14     24.91 o 
  -5  -7   5     1424.64     1575.33     37.58 o 
  -4  -7   5       19.96       22.11      6.39 o 
  -3  -7   5     1640.66     1701.04     38.19 o 
  -2  -7   5       13.46       12.13     10.72 o 
  -1  -7   5     2643.85     2621.41     57.40 o 
   0  -7   5       37.57       30.51      9.25 o 
   1  -7   5     2328.54     2287.53     48.34 o 
   2  -7   5      238.21      251.26     11.26 o 
   3  -7   5     1792.26     1807.77     40.41 o 
   4  -7   5      138.17      117.02     61.61 o 
   5  -7   5     1074.91     1165.57    112.21 o 
   6  -7   5      145.58      144.08     71.39 o 
   7  -7   5      344.84      481.29     94.94 o 
  -8  -6   5       60.74       59.73     16.71 o 
  -7  -6   5      500.62      476.40     26.48 o 
  -6  -6   5       47.67       56.70     13.92 o 
  -5  -6   5     1817.02     1902.98     42.63 o 
  -4  -6   5       42.67       38.20     13.72 o 
  -3  -6   5     3512.89     3834.78     74.15 o 
  -2  -6   5        5.78        3.08     18.21 o 
  -1  -6   5     1973.74     2067.69     72.77 o 
   0  -6   5      141.55      127.34      7.13 o 
   1  -6   5     4302.15     4227.40    101.17 o 
   2  -6   5      106.12      122.75      7.80 o 
   3  -6   5     3136.22     2848.80    196.26 o 
   4  -6   5      484.36      494.42     19.01 o 
   5  -6   5     1007.45     1006.22    114.41 o 
   6  -6   5      188.18      205.52     70.49 o 
   7  -6   5      642.05      599.86     95.51 o 
   8  -6   5      128.89      241.95     86.95 o 
  -9  -5   5      249.35      235.51     22.08 o 
  -8  -5   5      125.18      125.33     16.14 o 
  -7  -5   5      688.40      694.14     30.89 o 
  -6  -5   5      129.83      161.92     15.16 o 
  -5  -5   5     2268.49     2262.65     75.26 o 
  -4  -5   5       81.47      100.33      7.18 o 
  -3  -5   5     3824.11     3997.30     75.97 o 
  -2  -5   5       42.23       50.41      8.11 o 
  -1  -5   5     5950.78     5828.62    272.34 o 
   0  -5   5        1.03       -3.14      3.14 o 
   1  -5   5     4214.35     4266.54     80.35 o 
   2  -5   5      176.74      180.16     12.98 o 
   3  -5   5     3225.08     3170.58     85.30 o 
   4  -5   5      324.40      345.55     69.15 o 
   5  -5   5     2650.38     2561.86     61.74 o 
   6  -5   5      147.13      203.19     27.46 o 
   7  -5   5      843.15      842.39     30.10 o 
   8  -5   5      135.51      170.40     68.13 o 
   9  -5   5      243.44      259.39     85.48 o 
  -9  -4   5      403.50      429.13     25.18 o 
  -8  -4   5      200.40      199.08     18.82 o 
  -7  -4   5      855.11      852.64     33.00 o 
  -6  -4   5      148.00      168.52     15.65 o 
  -5  -4   5     3224.86     3281.16     84.26 o 
  -4  -4   5      288.33      319.89     31.82 o 
  -3  -4   5     8016.23     8554.51    151.32 o 
  -2  -4   5      720.06      732.77     18.81 o 
  -1  -4   5     9096.06     9521.99    186.41 o 
   0  -4   5       89.09       90.06      6.07 o 
   1  -4   5     6337.99     6456.67    116.20 o 
   2  -4   5       43.06       87.97     20.81 o 
   3  -4   5     5567.04     5717.26    103.93 o 
   4  -4   5      157.71      152.77     11.96 o 
   5  -4   5     4345.62     4319.82     95.07 o 
   6  -4   5      304.33      321.49     83.53 o 
   7  -4   5     1248.29     1235.73     37.60 o 
   8  -4   5      153.29      160.38     19.39 o 
   9  -4   5      308.87      381.17     76.64 o 
  -9  -3   5      346.84      315.13     23.31 o 
  -8  -3   5      189.58      231.60     19.15 o 
  -7  -3   5     1203.40     1200.36     40.01 o 
  -6  -3   5      319.33      350.49     18.99 o 
  -5  -3   5     4529.41     4733.66    115.47 o 
  -4  -3   5       44.95       42.38      8.80 o 
  -3  -3   5     9998.54    10444.03    284.90 o 
  -2  -3   5     1388.48     1581.44     32.82 o 
  -1  -3   5     8149.54     7998.45    155.87 o 
   0  -3   5      334.08      342.29     10.35 o 
   1  -3   5    11917.43    12199.76    211.91 o 
   2  -3   5      117.20      114.72     19.28 o 
   3  -3   5     7591.23     7458.27    132.12 o 
   4  -3   5      908.03      824.59     40.83 o 
   5  -3   5     4053.20     3888.59     86.75 o 
   6  -3   5       88.00      102.12     24.73 o 
   7  -3   5     1974.67     1875.52     49.90 o 
   8  -3   5      553.17      524.32     61.73 o 
   9  -3   5      364.08      374.22     21.71 o 
  10  -3   5      127.43      132.25     21.84 o 
  -9  -2   5      275.05      249.53     20.86 o 
  -8  -2   5      126.20      154.51     16.22 o 
  -7  -2   5     1396.55     1385.02     43.11 o 
  -6  -2   5      776.53      746.30     27.87 o 
  -5  -2   5     4442.51     4720.05    114.33 o 
  -4  -2   5      326.75      303.96     15.56 o 
  -3  -2   5     6332.33     6634.68    154.91 o 
  -2  -2   5      596.22      587.56     15.63 o 
  -1  -2   5    11451.26    11025.26    248.63 o 
   0  -2   5      241.59      214.57      7.90 o 
   1  -2   5     9432.19     9332.86    257.76 o 
   2  -2   5      116.07      129.89     17.56 o 
   3  -2   5     8385.94     8379.52    169.03 o 
   4  -2   5      766.86      743.27     32.76 o 
   5  -2   5     4282.75     3517.62     99.01 o 
   6  -2   5      738.85      758.90     26.68 o 
   7  -2   5     2223.33     2220.96     56.45 o 
   8  -2   5      213.94      238.29     20.50 o 
   9  -2   5      467.86      528.84     25.91 o 
  10  -2   5      155.22      165.58     17.98 o 
  -9  -1   5      399.25      419.60     24.53 o 
  -8  -1   5      425.99      430.76     23.14 o 
  -7  -1   5     1037.86     1000.96     33.90 o 
  -6  -1   5      539.92      494.65     18.69 o 
  -5  -1   5     4374.17     4345.76    105.29 o 
  -4  -1   5     1622.38     1760.78     46.86 o 
  -3  -1   5     9890.92    10734.01    245.45 o 
  -2  -1   5       52.77       44.44      3.60 o 
  -1  -1   5     9438.02     9636.81    217.42 o 
   0  -1   5     1114.73     1238.34     30.48 o 
   1  -1   5    10534.51    10450.74    235.67 o 
   2  -1   5      295.43      310.10     20.94 o 
   3  -1   5    17544.14    18345.09    363.00 o 
   4  -1   5      463.82      487.30     21.32 o 
   5  -1   5     2842.64     2864.45     66.74 o 
   6  -1   5      708.45      710.89     25.79 o 
   7  -1   5     4178.08     4275.02     96.32 o 
   8  -1   5       99.85       94.59     14.31 o 
   9  -1   5      654.50      665.17     28.85 o 
  10  -1   5      131.73      121.32     27.87 o 
  -9   0   5      388.49      383.90     22.98 o 
  -8   0   5      245.89      289.95     18.91 o 
  -7   0   5     1565.20     1523.80     40.46 o 
  -6   0   5      665.85      624.01     21.22 o 
  -5   0   5     4353.58     4347.14    104.39 o 
  -4   0   5      588.16      598.88     20.62 o 
  -3   0   5     6580.36     7125.42    164.29 o 
  -2   0   5      933.91     1060.54     24.00 o 
  -1   0   5    27649.87    28774.35    651.36 o 
   0   0   5      127.42      139.92      6.11 o 
   1   0   5    13007.20    13469.91    303.15 o 
   2   0   5        2.75       -0.49      3.02 o 
   3   0   5     9585.74     9502.45    184.40 o 
   4   0   5      438.71      436.08     16.71 o 
   5   0   5    11067.65    11042.25    459.57 o 
   6   0   5      288.34      262.46     35.69 o 
   7   0   5     3472.82     3573.23    135.76 o 
   8   0   5      206.71      208.22     17.89 o 
   9   0   5      713.30      682.42     53.01 o 
  10   0   5      120.76      109.56     45.64 o 
  -9   1   5      310.67      310.97     20.78 o 
  -8   1   5      238.16      243.04     24.20 o 
  -7   1   5     1109.93     1091.84     31.56 o 
  -6   1   5      335.70      345.04     15.51 o 
  -5   1   5     4502.69     4319.35    103.00 o 
  -4   1   5      266.32      250.59     13.12 o 
  -3   1   5     8769.39     9141.51    208.37 o 
  -2   1   5     1800.42     2096.27     43.18 o 
  -1   1   5    10959.36    12078.86    271.28 o 
   0   1   5      204.26      203.28      6.54 o 
   1   1   5    11994.76    11995.08    229.44 o 
   2   1   5      311.37      310.43     16.66 o 
   3   1   5    14478.46    14517.29    280.53 o 
   4   1   5       90.15       90.34      8.42 o 
   5   1   5     4649.79     4385.18     89.55 o 
   6   1   5       81.12      107.96     17.68 o 
   7   1   5     3846.46     3922.15     90.40 o 
   8   1   5      300.16      269.75     38.14 o 
   9   1   5      668.53      662.21     29.48 o 
  10   1   5      117.81      140.65     17.77 o 
  -9   2   5      177.71      233.23     57.78 o 
  -8   2   5      354.00      350.01     18.33 o 
  -7   2   5     1211.54     1121.31     44.62 o 
  -6   2   5      267.89      250.08     20.10 o 
  -5   2   5     3551.73     3496.72     90.66 o 
  -4   2   5     1233.18     1212.60     43.15 o 
  -3   2   5     5513.69     5669.09    219.94 o 
  -2   2   5      521.51      568.78     24.00 o 
  -1   2   5    11627.00    12764.92    624.47 o 
   0   2   5      927.16      905.88     20.33 o 
   1   2   5     7813.72     7590.76    147.96 o 
   2   2   5       30.56       32.00      5.69 o 
   3   2   5     9719.65     9930.35    193.46 o 
   4   2   5        9.92       19.20     14.38 o 
   5   2   5     4759.29     3845.22    226.59 o 
   6   2   5        9.19       10.19     10.19 o 
   7   2   5     2492.33     2338.06     65.19 o 
   8   2   5      322.01      372.98     23.14 o 
   9   2   5      669.09      630.66     31.62 o 
  10   2   5       69.26       67.56     17.44 o 
  -9   3   5      284.87      269.41     69.43 o 
  -8   3   5      172.92      120.53     48.73 o 
  -7   3   5      861.68      841.40     74.89 o 
  -6   3   5      615.85      603.53     37.24 o 
  -5   3   5     3173.78     3043.57     64.21 o 
  -4   3   5     1872.43     1735.10     38.79 o 
  -3   3   5     8035.68     8271.40    142.43 o 
  -2   3   5      161.79      156.98     11.86 o 
  -1   3   5     7576.57     7619.36    147.92 o 
   0   3   5      512.45      571.25     14.76 o 
   1   3   5     9402.71     9011.44    253.68 o 
   2   3   5      468.00      460.42     20.70 o 
   3   3   5     7668.21     7323.07    145.95 o 
   4   3   5        1.64        3.33      6.61 o 
   5   3   5     6072.52     5836.62    119.45 o 
   6   3   5      187.61      169.68     13.06 o 
   7   3   5     1782.76     1699.01     51.18 o 
   8   3   5       74.22       75.38     15.32 o 
   9   3   5      739.63      737.41     34.47 o 
  10   3   5       72.06       78.48     18.17 o 
  -9   4   5      242.26      295.08     70.98 o 
  -8   4   5      261.10      295.49     60.96 o 
  -7   4   5      732.45      790.30     75.71 o 
  -6   4   5      394.31      341.36     30.79 o 
  -5   4   5     2478.24     2333.82    110.75 o 
  -4   4   5      439.16      352.61     40.50 o 
  -3   4   5     5191.24     5175.17    211.39 o 
  -2   4   5      480.58      463.11     44.41 o 
  -1   4   5     8865.99     8795.99    339.98 o 
   0   4   5      291.20      274.97      8.08 o 
   1   4   5     5029.71     4656.88     93.99 o 
   2   4   5       44.09       39.52      5.64 o 
   3   4   5     6181.64     6136.29    123.75 o 
   4   4   5       52.38       69.74     18.87 o 
   5   4   5     4738.29     4552.07     97.99 o 
   6   4   5      158.54      158.51     13.34 o 
   7   4   5     1786.27     1737.15     52.97 o 
   8   4   5      102.38      116.04     16.46 o 
   9   4   5      488.98      484.06     26.73 o 
  10   4   5       60.81       52.72     18.09 o 
  -8   5   5      228.36      173.66     56.80 o 
  -7   5   5      618.85      612.08     74.24 o 
  -6   5   5      203.54      154.34     45.96 o 
  -5   5   5     1258.41     1213.08     57.07 o 
  -4   5   5      522.86      504.27     48.65 o 
  -3   5   5     2803.36     2916.40    136.25 o 
  -2   5   5      326.44      329.47     43.19 o 
  -1   5   5     5742.51     5791.98    239.42 o 
   0   5   5      209.45      176.35     37.00 o 
   1   5   5     3982.01     3230.60    197.41 o 
   2   5   5       18.52       23.22      4.51 o 
   3   5   5     2602.27     2502.66     54.76 o 
   4   5   5      345.49      298.92     14.76 o 
   5   5   5     4797.37     4683.02     98.75 o 
   6   5   5        4.57       -7.34      8.92 o 
   7   5   5     1050.18     1058.81     37.16 o 
   8   5   5       91.47       81.82     13.53 o 
   9   5   5      372.77      397.19     25.59 o 
  -7   6   5      332.88      347.97     67.88 o 
  -6   6   5      333.72      305.75     57.53 o 
  -5   6   5      832.71      781.41     47.23 o 
  -4   6   5      286.35      282.69     42.78 o 
  -3   6   5     3442.81     3487.57    161.11 o 
  -2   6   5      649.70      697.40     62.59 o 
  -1   6   5     1325.99     1330.91     88.42 o 
   0   6   5      531.10      511.68     56.47 o 
   1   6   5     5802.24     5553.54    237.06 o 
   2   6   5       20.84       15.22      4.21 o 
   3   6   5     2653.27     2449.51     64.21 o 
   4   6   5        0.62       -9.94     14.71 o 
   5   6   5     2648.98     2586.48     59.42 o 
   6   6   5        0.98        6.22     19.35 o 
   7   6   5      977.08      961.61     31.33 o 
   8   6   5       38.16       63.32     14.67 o 
   9   6   5      363.84      328.82     24.61 o 
  -7   7   5      274.18      348.70     70.98 o 
  -6   7   5      213.90      177.65     57.53 o 
  -5   7   5      744.02      753.55     49.67 o 
  -4   7   5      346.15      308.50     34.39 o 
  -3   7   5     1337.87     1226.77     84.26 o 
  -2   7   5      289.19      233.31     45.31 o 
  -1   7   5     3300.89     2840.29    145.87 o 
   0   7   5       98.07       56.47     39.77 o 
   1   7   5     2290.02     2063.76    118.57 o 
   2   7   5       60.88      110.09     47.59 o 
   3   7   5     2341.63     2600.95    143.91 o 
   4   7   5        1.74      -38.87     38.87 o 
   5   7   5     2032.80     1937.67     47.33 o 
   6   7   5       38.47       23.06     13.77 o 
   7   7   5      681.75      688.95     26.04 o 
   8   7   5        6.97       25.91     14.10 o 
  -6   8   5      103.21       98.60     56.39 o 
  -5   8   5      372.84      439.48     69.67 o 
  -4   8   5      251.67      204.65     34.80 o 
  -3   8   5     1113.43     1122.77     60.68 o 
  -2   8   5       96.28      110.91     43.52 o 
  -1   8   5     1239.13     1061.91     88.01 o 
   0   8   5      100.17      107.41     47.67 o 
   1   8   5     1576.60     1271.83     99.99 o 
   2   8   5       31.51       30.07     46.86 o 
   3   8   5     1374.70     1263.44     97.06 o 
   4   8   5        8.89       22.98     44.90 o 
   5   8   5      937.79      929.32     87.68 o 
   6   8   5       35.56       17.19     49.30 o 
   7   8   5      578.95      740.92     76.03 o 
  -4   9   5      100.67       98.91     58.92 o 
  -3   9   5      520.24      453.50     63.07 o 
  -2   9   5      219.65      176.15     35.15 o 
  -1   9   5      780.84      774.80     52.27 o 
   0   9   5      101.54       67.47     44.74 o 
   1   9   5      813.16      820.45     88.99 o 
   2   9   5       24.55        6.52     47.84 o 
   3   9   5      602.65      528.96     75.62 o 
   4   9   5       16.45       49.06     52.56 o 
   5   9   5      751.84      754.36     84.75 o 
   6   9   5        2.46       31.29     49.79 o 
  -3  10   5      286.02      282.55     72.57 o 
  -2  10   5      106.41       75.83     35.43 o 
  -1  10   5      416.82      461.09     58.76 o 
   0  10   5       96.15      176.35     60.63 o 
   1  10   5      481.29      404.36     74.32 o 
   2  10   5       23.54       -5.22     50.85 o 
   3  10   5      528.40      544.28     81.65 o 
   4  10   5        6.41      -20.94     54.35 o 
  -3 -10   6        0.96      -34.14     62.26 o 
  -2 -10   6      422.16      423.67     80.92 o 
  -1 -10   6        3.31      -10.68     52.32 o 
   0 -10   6      483.71      601.57     77.99 o 
   1 -10   6       16.10      -44.66     44.66 o 
   2 -10   6      336.62      448.61     67.80 o 
  -5  -9   6       19.31      125.01     70.41 o 
  -4  -9   6      402.04      357.01     16.54 o 
  -3  -9   6        0.37       -8.03     26.24 o 
  -2  -9   6      907.64      899.96     26.42 o 
  -1  -9   6        0.72        6.44     49.55 o 
   0  -9   6      672.43      582.58     71.71 o 
   1  -9   6       38.34       95.02     45.64 o 
   2  -9   6      468.96      494.24     61.69 o 
   3  -9   6       43.76       88.99     74.24 o 
   4  -9   6      482.88      496.28    100.48 o 
   5  -9   6      129.09       28.93     74.81 o 
  -6  -8   6      302.35      324.16     39.44 o 
  -5  -8   6       35.77       29.62     15.15 o 
  -4  -8   6      854.48      880.38     26.52 o 
  -3  -8   6       12.48       21.99      8.39 o 
  -2  -8   6     1526.74     1650.75     68.53 o 
  -1  -8   6        8.24        9.27     18.82 o 
   0  -8   6     1076.47     1018.81     27.36 o 
   1  -8   6       62.64       73.28     21.88 o 
   2  -8   6     1127.30     1159.42     70.64 o 
   3  -8   6       53.04      127.53     75.05 o 
   4  -8   6      871.29      840.99    106.59 o 
   5  -8   6       91.21       91.35     78.72 o 
   6  -8   6      373.75      493.10     97.38 o 
  -7  -7   6       33.60       51.35     23.35 o 
  -6  -7   6      748.87      768.61     36.29 o 
  -5  -7   6       51.33       60.44     12.28 o 
  -4  -7   6     1233.33     1344.90     71.15 o 
  -3  -7   6       27.99       14.70      6.39 o 
  -2  -7   6     1703.28     1746.73     42.00 o 
  -1  -7   6        5.99        1.43      4.76 o 
   0  -7   6     4286.38     4128.21     86.68 o 
   1  -7   6       27.08       15.97     19.94 o 
   2  -7   6     1124.28     1214.18     65.53 o 
   3  -7   6      146.62      139.06     11.34 o 
   4  -7   6     1489.45     1517.06     40.73 o 
   5  -7   6       72.78       -4.32     61.36 o 
   6  -7   6      706.41      564.16     95.10 o 
   7  -7   6      125.11      153.37     79.37 o 
  -7  -6   6       49.76       42.78     10.15 o 
  -6  -6   6      586.03      634.07     22.04 o 
  -5  -6   6       54.44       61.85     36.57 o 
  -4  -6   6     1977.92     1995.94     44.52 o 
  -3  -6   6       49.65       67.67     14.49 o 
  -2  -6   6     3446.13     3512.36     75.52 o 
  -1  -6   6       93.25       92.76      6.92 o 
   0  -6   6     3334.15     3359.41     65.64 o 
   1  -6   6        1.53       -8.03     11.44 o 
   2  -6   6     2506.19     2623.39     53.68 o 
   3  -6   6      103.78       96.99     13.91 o 
   4  -6   6     1710.44     1771.60     45.18 o 
   5  -6   6      253.52      215.01     13.82 o 
   6  -6   6      904.97      908.96     42.25 o 
   7  -6   6      128.33       72.77     75.54 o 
   8  -6   6      377.12      352.86     84.42 o 
  -8  -5   6      370.99      326.86     24.28 o 
  -7  -5   6       70.31      103.09     16.38 o 
  -5  -5   6      317.13      349.71     34.85 o 
  -4  -5   6     2488.05     2711.34     55.77 o 
  -3  -5   6       16.52       17.28      7.45 o 
  -2  -5   6     4108.33     4204.41     87.75 o 
  -1  -5   6       58.73       47.16      7.50 o 
   0  -5   6     5810.85     5180.53    263.49 o 
   1  -5   6        2.23        3.76      8.91 o 
   2  -5   6     1674.25     1634.43     91.32 o 
   3  -5   6        9.72       18.55     15.55 o 
   4  -5   6     3080.29     3081.60    173.58 o 
   5  -5   6      449.36      406.25     36.79 o 
   6  -5   6     1435.64     1370.78     40.45 o 
   7  -5   6      119.21      123.82     78.11 o 
   8  -5   6      375.51      409.18     23.22 o 
   9  -5   6       86.72      206.25     88.42 o 
  -9  -4   6      124.36      138.86     19.23 o 
  -8  -4   6      570.55      563.43     29.17 o 
  -7  -4   6      131.04      158.91     17.11 o 
  -6  -4   6     1265.21     1332.14     42.86 o 
  -4  -4   6     3659.89     3766.57     79.69 o 
  -3  -4   6      709.19      748.85     20.13 o 
  -2  -4   6     8079.37     8586.13    169.10 o 
  -1  -4   6        2.81        7.97     12.79 o 
   0  -4   6     5970.47     6145.71    121.95 o 
   1  -4   6        1.34        5.22      6.53 o 
   2  -4   6     3367.55     3438.45     66.12 o 
   3  -4   6       22.41       19.66      8.46 o 
   4  -4   6     5345.12     5440.38    115.33 o 
   5  -4   6      397.19      380.76     17.42 o 
   6  -4   6     1984.24     1971.30     51.91 o 
   7  -4   6      188.41      188.97     15.73 o 
   8  -4   6      537.17      519.07     26.40 o 
   9  -4   6      153.43      186.33     17.29 o 
  -9  -3   6      125.33      168.85     19.64 o 
  -8  -3   6      658.28      582.50     29.09 o 
  -7  -3   6      233.80      226.87     18.09 o 
  -6  -3   6     1777.07     1866.64     54.35 o 
  -5  -3   6       85.05       90.13     11.73 o 
  -4  -3   6     4577.57     4779.14     98.86 o 
  -3  -3   6      301.77      286.89     11.00 o 
  -2  -3   6     9452.50    10464.71    205.83 o 
  -1  -3   6       46.55       33.68     11.25 o 
   0  -3   6     6172.80     6299.55    124.22 o 
   1  -3   6      479.43      521.83     24.08 o 
   2  -3   6     8369.13     8562.98    249.32 o 
   3  -3   6      397.08      415.51     19.03 o 
   4  -3   6     4676.24     4354.79    143.14 o 
   5  -3   6      373.39      346.94     26.57 o 
   6  -3   6     2825.91     2803.40     68.41 o 
   7  -3   6      270.69      266.54     34.72 o 
   8  -3   6      749.42      807.18     92.66 o 
   9  -3   6      212.51      228.97     18.32 o 
  10  -3   6      309.53      270.39     91.03 o 
  -9  -2   6      179.95      211.22     19.80 o 
  -8  -2   6      698.10      695.28     30.40 o 
  -7  -2   6      130.78      148.31     15.16 o 
  -6  -2   6     1754.33     1777.81     51.42 o 
  -5  -2   6      487.25      476.64     21.02 o 
  -4  -2   6     4823.77     5118.54    123.13 o 
  -3  -2   6      203.77      210.53      9.31 o 
  -2  -2   6     7058.30     7874.50    155.97 o 
  -1  -2   6        4.98        1.30      2.93 o 
   0  -2   6    12710.48    13720.98    309.18 o 
   1  -2   6       73.95       69.43      4.81 o 
   2  -2   6     6421.16     6560.22    132.45 o 
   3  -2   6      539.28      534.45     17.13 o 
   4  -2   6     5197.88     4855.62    102.89 o 
   5  -2   6      273.25      244.85     14.43 o 
   6  -2   6     3104.78     3022.90    158.79 o 
   7  -2   6      274.87      292.32     21.88 o 
   8  -2   6      979.25      960.08    105.61 o 
   9  -2   6      160.58      179.36     17.15 o 
  10  -2   6      334.50      344.63     23.06 o 
  -9  -1   6      127.28       80.59     16.14 o 
  -8  -1   6      813.30      824.12     32.68 o 
  -7  -1   6      612.29      564.41     25.10 o 
  -6  -1   6     1227.79     1237.57     33.75 o 
  -5  -1   6      390.34      355.22     18.50 o 
  -4  -1   6     5475.91     5693.70    135.03 o 
  -3  -1   6      742.31      777.88     50.36 o 
  -2  -1   6    18652.43    21441.96    414.45 o 
  -1  -1   6      338.25      313.09     10.19 o 
   0  -1   6     7901.96     8717.18    197.37 o 
   1  -1   6       42.09       36.92      3.75 o 
   2  -1   6     9556.48     9783.82    222.06 o 
   3  -1   6        2.80        5.35     13.57 o 
   4  -1   6     8659.99     8524.70    177.71 o 
   5  -1   6      561.03      577.61     22.30 o 
   6  -1   6     3734.74     3641.10     83.06 o 
   7  -1   6       87.14       93.68     18.62 o 
   8  -1   6     1091.25     1064.22     35.25 o 
   9  -1   6      165.01      178.88     17.32 o 
  10  -1   6      350.26      353.12     66.62 o 
  -9   0   6      257.33      299.07     22.49 o 
  -8   0   6      681.13      601.40     27.22 o 
  -7   0   6      289.88      302.55     16.90 o 
  -6   0   6     2495.47     2463.48     64.62 o 
  -5   0   6      652.07      610.04     22.82 o 
  -4   0   6     3755.48     3944.41     95.18 o 
  -3   0   6      918.18      927.13     22.25 o 
  -2   0   6    28998.49    32097.28    684.24 o 
  -1   0   6      441.37      447.30     12.96 o 
   0   0   6    11284.13    11942.44    269.08 o 
   1   0   6        0.84       -2.77      2.77 o 
   2   0   6     9884.55    10209.69    231.76 o 
   3   0   6       15.51       17.02      4.48 o 
   4   0   6     8255.39     7926.70    156.30 o 
   5   0   6      406.31      374.39     18.13 o 
   6   0   6     6982.30     6689.24    141.03 o 
   7   0   6      254.42      319.22     19.64 o 
   8   0   6      758.51      797.81     30.44 o 
   9   0   6      166.58      177.91     17.47 o 
  10   0   6      347.27      391.94     39.16 o 
  -9   1   6      242.01      241.62     19.97 o 
  -8   1   6      756.99      797.32     28.48 o 
  -7   1   6      233.07      214.32     13.28 o 
  -6   1   6     1286.33     1160.19     35.04 o 
  -5   1   6      598.69      545.42     20.62 o 
  -4   1   6     5763.60     5782.93    135.19 o 
  -3   1   6      673.95      733.03     18.15 o 
  -2   1   6    18207.80    20044.94    449.34 o 
  -1   1   6      621.97      660.97     17.36 o 
   0   1   6     6832.05     6629.87    150.19 o 
   1   1   6        1.18       -2.97      2.97 o 
   2   1   6     9195.92     9098.07    176.94 o 
   3   1   6      812.17      839.05     22.44 o 
   4   1   6     9053.96     9051.01    177.60 o 
   5   1   6        7.33       -1.31      6.92 o 
   6   1   6     4576.57     4479.81    110.99 o 
   7   1   6      831.59      753.55     29.50 o 
   8   1   6      861.67      899.09     34.80 o 
   9   1   6      112.03      100.97     16.46 o 
  10   1   6      416.45      418.46     26.08 o 
  -8   2   6      431.55      491.47     61.93 o 
  -7   2   6      605.07      561.32     21.21 o 
  -6   2   6     1489.36     1463.39     36.42 o 
  -5   2   6      521.71      500.74     17.33 o 
  -4   2   6     4162.40     4603.84    185.80 o 
  -3   2   6     1271.26     1288.69     26.28 o 
  -2   2   6     7026.45     7359.15    142.90 o 
  -1   2   6      630.96      688.60     48.61 o 
   0   2   6    10944.78    11097.07    213.11 o 
   1   2   6      393.67      406.98     12.19 o 
   2   2   6     6791.24     6615.00    130.46 o 
   3   2   6        4.83       -7.41     14.42 o 
   4   2   6     7906.35     8178.33    161.45 o 
   5   2   6       82.43       81.34      9.84 o 
   6   2   6     2924.09     2963.02     77.99 o 
   7   2   6      313.52      262.56     18.82 o 
   8   2   6     1541.05     1411.67     45.96 o 
   9   2   6       75.68      105.04     16.79 o 
  10   2   6      390.25      386.43     26.24 o 
  -9   3   6      205.83      317.24     69.10 o 
  -8   3   6      422.82      493.35     65.76 o 
  -7   3   6      300.01      309.75     51.42 o 
  -6   3   6     1108.25     1057.12     50.43 o 
  -5   3   6     1077.10      972.82     75.91 o 
  -4   3   6     3280.92     3225.86     65.68 o 
  -3   3   6     1271.38     1337.19     29.61 o 
  -2   3   6     9565.58    10709.00    220.15 o 
  -1   3   6      109.36      105.85      4.79 o 
   0   3   6     6607.85     6600.13    129.10 o 
   1   3   6     1575.76     1543.84     35.41 o 
   2   3   6    10190.81    10266.50    201.62 o 
   3   3   6        0.40       -4.42      5.47 o 
   4   3   6     6710.90     6367.04    128.56 o 
   5   3   6       43.54       35.20     15.12 o 
   6   3   6     3597.25     3571.36     78.33 o 
   7   3   6      280.63      258.08     18.66 o 
   8   3   6     1435.01     1360.09     45.23 o 
   9   3   6       37.69       28.77     13.28 o 
  10   3   6      499.97      555.77     30.97 o 
  -8   4   6      369.56      445.84     67.39 o 
  -7   4   6      299.44      194.52     50.61 o 
  -6   4   6      825.64      813.61     59.65 o 
  -5   4   6      373.43      355.79     42.62 o 
  -4   4   6     2513.28     2461.36    119.22 o 
  -3   4   6      645.04      658.53     55.33 o 
  -2   4   6     8042.85     6209.70    249.85 o 
  -1   4   6      295.30      285.24     11.45 o 
   0   4   6     6265.71     5890.42    116.50 o 
   1   4   6      127.87      127.72      7.22 o 
   2   4   6     5674.82     5588.61    144.69 o 
   3   4   6        1.12        3.07      7.42 o 
   4   4   6     5489.65     5418.93    112.16 o 
   5   4   6       43.97       23.42     15.44 o 
   6   4   6     3436.33     3320.52    123.62 o 
   7   4   6      177.23      180.34     16.79 o 
   8   4   6      996.62      998.59     38.79 o 
   9   4   6       29.20       28.52     15.40 o 
  10   4   6      413.40      485.36     29.26 o 
  -8   5   6      238.27      218.89     60.38 o 
  -7   5   6      124.46      104.39     50.28 o 
  -6   5   6      514.52      590.65     65.44 o 
  -5   5   6      241.17      238.28     40.18 o 
  -4   5   6     1917.93     1907.95    104.55 o 
  -3   5   6      800.39      849.63     68.78 o 
  -2   5   6     3485.51     3447.24    159.56 o 
  -1   5   6      275.35      273.00     42.21 o 
   0   5   6     5295.58     5044.79    215.06 o 
   1   5   6       28.25       25.64      3.80 o 
   2   5   6     2588.13     2452.67     53.45 o 
   3   5   6       17.92       33.80     16.34 o 
   4   5   6     3750.23     3650.61     78.39 o 
   5   5   6       14.24        2.53     12.67 o 
   6   5   6     2285.94     2180.82     65.32 o 
   7   5   6       96.45       72.04     14.02 o 
   8   5   6      726.16      710.77     32.19 o 
   9   5   6       27.21       31.13     15.24 o 
  -7   6   6      183.47      215.46     57.45 o 
  -6   6   6      336.73      316.10     52.64 o 
  -5   6   6      302.08      271.74     34.21 o 
  -4   6   6     1577.09     1606.60     97.71 o 
  -3   6   6      546.66      581.76     58.67 o 
  -2   6   6     2778.23     2561.92    132.83 o 
  -1   6   6      519.06      455.29     56.07 o 
   0   6   6     2230.58     2251.84    122.81 o 
   1   6   6      151.05      136.91     40.01 o 
   2   6   6     3078.23     3179.29    155.49 o 
   3   6   6       23.30       11.43      8.72 o 
   4   6   6     2972.95     2825.61     62.89 o 
   5   6   6       43.61       31.53      8.70 o 
   6   6   6     1233.85     1218.99     56.88 o 
   7   6   6       18.06       12.22     11.65 o 
   8   6   6      572.99      572.64     28.68 o 
   9   6   6       39.16       35.04     15.73 o 
  -6   7   6      356.70      334.03     63.48 o 
  -5   7   6      228.68      240.08     33.57 o 
  -4   7   6     1167.96     1259.28     88.50 o 
  -3   7   6      402.72      446.25     56.55 o 
  -2   7   6     1511.88     1352.26     92.90 o 
  -1   7   6      158.53      133.97     44.17 o 
   0   7   6     2422.97     2320.54    129.65 o 
   1   7   6       89.16       91.68     42.62 o 
   2   7   6     2081.08     2219.41    125.01 o 
   3   7   6      114.30       44.49     43.92 o 
   4   7   6     1804.12     1581.42    106.35 o 
   5   7   6       12.12      -14.10     40.99 o 
   6   7   6     1005.70     1041.93     32.73 o 
   7   7   6       17.48       27.21     27.30 o 
   8   7   6      420.98      444.53     25.43 o 
  -5   8   6      146.42      125.58     51.83 o 
  -4   8   6      596.44      593.31     47.08 o 
  -3   8   6      181.89      187.19     48.32 o 
  -2   8   6     1247.26     1415.66     99.91 o 
  -1   8   6       84.94      144.89     48.08 o 
   0   8   6     1011.50     1114.55     90.54 o 
   1   8   6       62.50       60.87     40.83 o 
   2   8   6     1155.80     1134.93     96.89 o 
   3   8   6       31.54       74.16     50.52 o 
   4   8   6     1158.83     1213.40     99.83 o 
   5   8   6       18.81       22.08     45.96 o 
   6   8   6      648.74      746.70     76.03 o 
   7   8   6        5.09      -26.48     44.90 o 
  -4   9   6      238.35      242.24     37.37 o 
  -3   9   6       98.45      108.16     53.42 o 
  -2   9   6      635.92      612.98     72.28 o 
  -1   9   6      206.23      126.96     54.19 o 
   0   9   6      674.61      541.10     75.62 o 
   1   9   6       20.35       -0.65     45.06 o 
   2   9   6      680.04      511.36     76.28 o 
   3   9   6       43.64        0.98     50.20 o 
   4   9   6      522.31      518.20     74.56 o 
   5   9   6        7.62       -2.61     51.83 o 
   6   9   6      527.47      631.15     76.03 o 
  -2  10   6      284.32      254.82     39.81 o 
  -1  10   6      117.66      125.42     34.90 o 
   0  10   6      533.00      522.20     80.19 o 
   1  10   6       26.26      -29.17     49.71 o 
   2  10   6      382.45      294.75     71.39 o 
   3  10   6       15.76       16.54     51.99 o 
   4  10   6      466.30      565.14     79.94 o 
  -1 -10   7      399.57      521.38     79.13 o 
   0 -10   7        4.19       51.42     57.53 o 
   1 -10   7      437.28      497.99     74.32 o 
  -4  -9   7        2.96      -17.92     48.32 o 
  -3  -9   7      504.84      552.35     20.28 o 
  -2  -9   7        0.32        8.19      7.37 o 
  -1  -9   7      777.76      750.21     86.75 o 
   0  -9   7        4.18      -16.79     45.96 o 
   1  -9   7      531.94      512.33     71.22 o 
   2  -9   7       57.53      -26.97     44.01 o 
   4  -9   7       46.11      -69.59     69.59 o 
  -6  -8   7       23.03        7.67      9.91 o 
  -5  -8   7      355.59      409.94     18.00 o 
  -4  -8   7       23.66       29.08     46.74 o 
  -3  -8   7     1133.22     1195.59     32.78 o 
  -2  -8   7       18.13       13.48     16.58 o 
  -1  -8   7     1458.01     1537.06     38.49 o 
   0  -8   7        7.01        9.66      6.13 o 
   1  -8   7      744.61      806.13     23.42 o 
   2  -8   7       47.40       43.00     57.76 o 
   3  -8   7      999.82     1014.24    121.83 o 
   4  -8   7       21.39       36.26     74.08 o 
   5  -8   7      552.42      681.51    108.06 o 
   6  -8   7       63.13      102.92     74.89 o 
  -7  -7   7      317.10      405.15     37.49 o 
  -6  -7   7       58.61       62.46     10.15 o 
  -5  -7   7      891.12     1021.44     29.07 o 
  -4  -7   7       37.92       65.99     14.59 o 
  -3  -7   7     1639.97     1755.23     56.39 o 
  -2  -7   7        6.38        9.32     22.94 o 
  -1  -7   7     1783.56     1734.57     41.56 o 
   0  -7   7        0.91        1.66     18.09 o 
   1  -7   7     2591.45     2511.90     95.27 o 
   2  -7   7       90.45      105.01      9.35 o 
   3  -7   7     1150.77     1154.79     31.67 o 
   4  -7   7       68.28       75.92     52.24 o 
   5  -7   7      775.35      788.10    109.04 o 
   6  -7   7      117.17       24.04     74.89 o 
   7  -7   7      353.14      407.37     98.77 o 
  -7  -6   7      410.39      476.21     39.07 o 
  -6  -6   7      107.76      116.42     11.14 o 
  -5  -6   7     1021.76     1099.23     30.75 o 
  -4  -6   7        7.79        2.34     15.16 o 
  -3  -6   7     1702.65     1716.65     55.70 o 
  -2  -6   7        7.60        9.40      5.48 o 
  -1  -6   7     4604.03     4631.83    129.16 o 
   0  -6   7        2.33       -1.70      9.98 o 
   1  -6   7     1360.17     1318.47     31.02 o 
   2  -6   7      135.92      139.22     21.23 o 
   3  -6   7     2609.93     2583.52     54.05 o 
   4  -6   7      220.41      235.53     13.47 o 
   5  -6   7     1019.88     1054.01     32.70 o 
   6  -6   7      215.84      208.36     56.27 o 
   7  -6   7      456.07      448.12     96.49 o 
   8  -6   7      108.00       27.71     81.82 o 
  -8  -5   7      136.65      252.21     87.77 o 
  -7  -5   7      351.35      421.46     19.22 o 
  -6  -5   7      130.66      142.86     11.21 o 
  -5  -5   7     1373.38     1405.70     36.42 o 
  -4  -5   7      155.79      157.46     27.71 o 
  -3  -5   7     2993.47     3133.78    105.55 o 
  -2  -5   7        4.37        2.83      8.27 o 
  -1  -5   7     3890.79     4009.72    118.49 o 
   0  -5   7       73.74       77.10     29.83 o 
   1  -5   7     3228.05     3134.65     62.34 o 
   2  -5   7        2.71       -2.21      4.76 o 
   3  -5   7     3265.78     3280.21     65.71 o 
   4  -5   7      796.94      755.85     24.37 o 
   5  -5   7     1510.33     1410.54     39.54 o 
   6  -5   7       69.87       50.05     45.96 o 
   7  -5   7      866.66      918.63     32.18 o 
   8  -5   7      120.00      158.06     21.31 o 
  -8  -4   7      156.23      165.43     19.31 o 
  -6  -4   7      196.85      217.30     12.27 o 
  -5  -4   7     1397.60     1502.87     46.41 o 
  -4  -4   7      114.40      120.08      8.60 o 
  -3  -4   7     5073.19     5630.07    115.13 o 
  -2  -4   7      548.38      524.99     43.03 o 
  -1  -4   7     6501.63     6646.80    132.89 o 
   0  -4   7        0.21        3.89      3.95 o 
   1  -4   7     6249.34     6028.14    242.44 o 
   2  -4   7       60.69       75.52     16.58 o 
   3  -4   7     3821.88     3847.29     83.69 o 
   4  -4   7      172.42      186.26     11.63 o 
   5  -4   7     3661.28     3646.99     82.78 o 
   6  -4   7       91.23      123.44     48.04 o 
   7  -4   7     1078.74     1067.50     35.74 o 
   8  -4   7      213.30      216.17     16.77 o 
   9  -4   7      434.16      463.16     24.27 o 
  -9  -3   7      336.68      373.07     25.67 o 
  -8  -3   7      119.88      101.78     16.71 o 
  -7  -3   7      800.37      807.41     33.25 o 
  -6  -3   7      267.78      280.41     19.39 o 
  -5  -3   7     2268.37     2333.05     53.18 o 
  -4  -3   7       74.45       77.57     23.47 o 
  -3  -3   7     4685.63     5429.57    111.14 o 
  -2  -3   7      428.80      426.69     14.59 o 
  -1  -3   7    10203.78    10568.09    239.75 o 
   0  -3   7      202.52      172.84      8.31 o 
   1  -3   7     7769.02     7684.12    175.53 o 
   2  -3   7        1.29        4.22     11.25 o 
   3  -3   7     6232.44     5472.45    163.96 o 
   4  -3   7      255.69      249.61     12.88 o 
   5  -3   7     3199.48     2956.21     69.52 o 
   6  -3   7      130.78      160.60     14.12 o 
   7  -3   7     1632.53     1576.66     45.06 o 
   8  -3   7      227.48      226.15     17.35 o 
   9  -3   7      591.15      555.74     42.05 o 
  -9  -2   7      293.70      301.19     23.63 o 
  -8  -2   7      229.81      180.50     18.42 o 
  -7  -2   7      731.50      831.05     32.76 o 
  -6  -2   7      168.16      236.00     17.52 o 
  -5  -2   7     2809.85     2786.67    139.02 o 
  -4  -2   7      319.57      348.94     13.07 o 
  -3  -2   7     4454.81     4927.54    101.45 o 
  -2  -2   7      317.21      368.75     12.79 o 
  -1  -2   7     7014.78     7036.19    160.70 o 
   0  -2   7        3.27        5.87      3.50 o 
   1  -2   7    12907.39    12852.45    290.27 o 
   2  -2   7       70.65       73.34      6.11 o 
   3  -2   7     4991.43     5185.23    143.59 o 
   4  -2   7      119.65      120.74     17.36 o 
   5  -2   7     1926.02     1907.54    135.93 o 
   6  -2   7      149.63      143.46     24.94 o 
   7  -2   7     2778.04     2769.67     69.63 o 
   8  -2   7      284.18      305.75     31.99 o 
   9  -2   7      452.36      474.31     24.69 o 
  10  -2   7       57.24       73.89     45.51 o 
  -9  -1   7      343.86      370.87     24.45 o 
  -8  -1   7      222.08      273.16     20.05 o 
  -7  -1   7      986.17     1018.80     36.02 o 
  -6  -1   7      653.85      688.44     27.54 o 
  -5  -1   7     1785.83     1852.46     51.75 o 
  -4  -1   7      450.83      497.30     17.40 o 
  -3  -1   7     8125.71     8638.21    170.67 o 
  -2  -1   7      363.58      376.41     12.31 o 
  -1  -1   7    10838.03    11457.81    258.90 o 
   0  -1   7      335.58      369.73     12.31 o 
   1  -1   7     6313.33     6336.83    144.97 o 
   2  -1   7      711.06      757.22     21.68 o 
   3  -1   7     8202.23     8474.50    194.68 o 
   4  -1   7      152.59      164.00     26.08 o 
   5  -1   7     3546.15     3402.93    126.76 o 
   6  -1   7      275.34      292.38     18.99 o 
   7  -1   7     1861.44     1868.69     50.04 o 
   8  -1   7      112.04      143.14     31.50 o 
   9  -1   7      764.23      775.27     37.81 o 
  10  -1   7       60.75      100.04     51.34 o 
  -9   0   7      366.23      350.41     23.06 o 
  -8   0   7      318.82      339.00     20.86 o 
  -7   0   7      805.15      787.77     29.99 o 
  -6   0   7      336.09      388.88     20.05 o 
  -5   0   7     3461.79     3437.38     85.89 o 
  -4   0   7      561.02      561.03     31.58 o 
  -3   0   7     8214.10     8907.42    176.30 o 
  -2   0   7      713.23      724.21     19.72 o 
  -1   0   7     8393.95     8669.59    196.48 o 
   0   0   7       96.09       78.15      5.13 o 
   1   0   7    13059.23    14051.18    316.84 o 
   2   0   7        0.21       -0.41      3.34 o 
   3   0   7     6859.25     6984.38    137.80 o 
   4   0   7       84.60       86.96      7.53 o 
   5   0   7     4523.90     4510.94    110.75 o 
   6   0   7      466.62      489.35     22.98 o 
   7   0   7     2530.89     2461.13     61.50 o 
   8   0   7       97.66      109.60     14.11 o 
   9   0   7      710.78      714.06     30.04 o 
  10   0   7      101.76      105.29     16.54 o 
  -8   1   7      275.09      311.62     20.21 o 
  -7   1   7     1069.68     1044.43     31.59 o 
  -6   1   7      240.96      254.01     15.48 o 
  -4   1   7      301.20      310.35     10.94 o 
  -3   1   7     6925.93     7391.20    145.87 o 
  -2   1   7     1057.03     1075.28     27.06 o 
  -1   1   7    10716.66    12179.50    274.46 o 
   0   1   7        5.15        0.57      2.53 o 
   1   1   7     6535.80     6303.48    123.06 o 
   2   1   7      599.83      646.04     17.68 o 
   3   1   7     9054.12     9073.21    177.68 o 
   4   1   7       71.10       48.35     18.58 o 
   5   1   7     3810.85     3757.65     79.08 o 
   6   1   7      161.88      170.89     14.26 o 
   7   1   7     2041.33     2197.41     61.93 o 
   8   1   7      238.92      227.69     18.34 o 
   9   1   7      811.08      791.77     33.41 o 
  10   1   7       93.59      137.80     17.68 o 
  -8   2   7      234.91      344.06     57.21 o 
  -7   2   7      642.07      676.05     64.95 o 
  -6   2   7      552.55      525.21     19.81 o 
  -5   2   7     2550.48     2483.29     47.81 o 
  -4   2   7      428.94      449.01     14.81 o 
  -3   2   7     3921.94     4150.29     83.72 o 
  -2   2   7      488.77      462.88     23.02 o 
  -1   2   7     6323.71     6447.94    172.56 o 
   0   2   7      671.97      729.19     17.90 o 
   1   2   7    13772.03    14069.63    270.66 o 
   2   2   7      137.56      161.55      8.78 o 
   3   2   7     5748.36     5659.92    114.30 o 
   4   2   7        2.30       -2.35      8.60 o 
   5   2   7     2754.47     2738.69     60.37 o 
   6   2   7       71.33       29.83     10.84 o 
   7   2   7     2539.98     2596.63     71.06 o 
   8   2   7       99.26      118.90     15.48 o 
   9   2   7      722.27      682.33     31.86 o 
  10   2   7       96.22       73.42     16.30 o 
  -8   3   7      383.17      487.72     66.42 o 
  -7   3   7      688.41      614.69     65.11 o 
  -6   3   7      257.83      290.03     39.03 o 
  -5   3   7     1735.85     1729.08     92.49 o 
  -4   3   7     1141.07     1217.39     26.01 o 
  -3   3   7     4656.04     4922.56     98.58 o 
  -2   3   7      281.94      269.18     12.79 o 
  -1   3   7    10048.91    10649.48    206.72 o 
   0   3   7      970.74      965.02     36.96 o 
   1   3   7     8533.88     8368.69    163.74 o 
   2   3   7        3.36        8.77     14.95 o 
   3   3   7     6649.96     6596.72    132.90 o 
   4   3   7       24.18       30.46     12.75 o 
   5   3   7     3420.96     3572.37     77.09 o 
   6   3   7      274.43      244.80     16.38 o 
   7   3   7     2448.03     2491.67     69.35 o 
   8   3   7       16.06       -3.42     12.31 o 
   9   3   7      627.60      618.03     30.97 o 
  10   3   7       88.56       73.18     18.01 o 
  -8   4   7      145.32      214.89     57.13 o 
  -7   4   7      498.65      457.33     62.10 o 
  -6   4   7      408.10      334.93     41.23 o 
  -5   4   7     1323.36     1317.79     80.84 o 
  -4   4   7      598.93      650.05     58.76 o 
  -3   4   7     4418.32     4385.28    190.36 o 
  -2   4   7       70.88      112.29     32.11 o 
  -1   4   7     7959.74     8241.06    160.84 o 
   0   4   7      752.47      724.18     19.53 o 
   1   4   7     5785.34     5698.06    115.33 o 
   2   4   7       33.92       36.30      9.90 o 
   3   4   7     3843.39     3683.96     78.50 o 
   4   4   7      106.54      112.98     11.98 o 
   5   4   7     4696.87     4749.78     99.96 o 
   6   4   7       90.81      113.36     16.01 o 
   7   4   7     1347.63     1309.40     42.70 o 
   8   4   7       58.55      124.11     16.38 o 
   9   4   7      603.69      566.12     31.05 o 
  10   4   7       55.09       52.97     17.11 o 
  -7   5   7      298.92      204.71     54.27 o 
  -6   5   7      250.54      301.16     34.28 o 
  -5   5   7     1053.88      902.02     70.73 o 
  -4   5   7      266.38      210.65     43.19 o 
  -3   5   7     2209.93     2372.86    123.70 o 
  -2   5   7      861.44      813.20     69.43 o 
  -1   5   7     3510.64     3265.51    155.49 o 
   0   5   7      106.16      115.55     35.69 o 
   1   5   7     5491.05     5798.91    242.84 o 
   2   5   7       50.45       58.64      6.61 o 
   3   5   7     1797.86     1698.21     40.56 o 
   4   5   7        0.05      -14.61     23.59 o 
   5   5   7     3171.80     3265.56     89.80 o 
   6   5   7       53.42       20.45     12.06 o 
   7   5   7     1174.29     1121.81     39.77 o 
   8   5   7       39.47       18.17     13.28 o 
   9   5   7      399.42      430.68     26.97 o 
  -7   6   7      289.06      245.21     61.04 o 
  -6   6   7      220.57      221.25     53.62 o 
  -5   6   7      559.28      536.37     55.58 o 
  -4   6   7      527.10      456.19     54.84 o 
  -3   6   7     1368.83     1386.33     92.00 o 
  -2   6   7      307.52      188.57     43.52 o 
  -1   6   7     3029.87     2945.17    149.05 o 
   0   6   7      616.04      682.73     66.50 o 
   1   6   7     2554.29     2409.77    130.14 o 
   2   6   7       88.00       36.59     37.08 o 
   3   6   7     2854.58     2895.54    145.79 o 
   4   6   7        0.30       -0.13     18.91 o 
   5   6   7     1572.06     1650.76     50.20 o 
   6   6   7        1.45        7.04     17.64 o 
   7   6   7      985.93      970.64     36.02 o 
   8   6   7       22.81       26.32     14.02 o 
   9   6   7      414.56      449.99     27.63 o 
  -6   7   7      179.62      179.77     52.81 o 
  -5   7   7      613.47      555.56     45.12 o 
  -4   7   7      282.58      287.75     48.65 o 
  -3   7   7      987.53      927.69     78.72 o 
  -2   7   7      203.71      148.07     45.06 o 
  -1   7   7     1350.65     1298.97     91.84 o 
   0   7   7      306.44      268.68     52.24 o 
   1   7   7     3618.20     3561.57    175.69 o 
   2   7   7       57.66       39.20     42.13 o 
   3   7   7     1255.78     1266.21     95.43 o 
   4   7   7        7.09       16.14     40.66 o 
   5   7   7     1275.22     1460.48    102.43 o 
   6   7   7       15.45       13.57     26.53 o 
   7   7   7      752.02      801.06     31.62 o 
   8   7   7        8.38       10.02     14.67 o 
  -5   8   7      199.45      223.45     53.46 o 
  -4   8   7      115.12       99.14     29.89 o 
  -3   8   7      658.46      634.00     71.47 o 
  -2   8   7      182.23      179.69     49.38 o 
  -1   8   7     1239.75     1306.22     99.42 o 
   0   8   7       51.41       89.31     41.32 o 
   1   8   7     1121.68     1093.45     93.14 o 
   2   8   7      102.08       37.57     45.64 o 
   3   8   7      939.96     1008.70     90.37 o 
   4   8   7        0.32       16.71     46.04 o 
   5   8   7      864.19      929.08     84.02 o 
   6   8   7        5.29       23.71     44.66 o 
   7   8   7      430.19      504.19     68.29 o 
  -4   9   7       89.16       84.00     32.90 o 
  -3   9   7      276.41      279.63     39.90 o 
  -2   9   7      149.46      134.46     49.79 o 
  -1   9   7      711.10      634.33     75.95 o 
   0   9   7       97.44      112.62     51.01 o 
   1   9   7      609.67      650.38     81.17 o 
   2   9   7       43.08       -5.70     46.78 o 
   3   9   7      531.04      506.79     76.28 o 
   4   9   7        5.89      -37.16     48.98 o 
   5   9   7      500.09      498.56     73.02 o 
   6   9   7        3.81       44.01     49.71 o 
  -1  10   7      291.42      362.64     70.08 o 
   0  10   7       71.47       20.62     55.33 o 
   1  10   7      485.98      542.08     81.33 o 
   2  10   7       20.93      -10.68     51.58 o 
   3  10   7      340.39      289.05     70.49 o 
   4  10   7       12.84       67.23     56.15 o 
  -3  -9   8        0.44       -0.95     19.27 o 
  -2  -9   8      466.77      470.14     32.43 o 
  -1  -9   8        0.84       -1.65     15.89 o 
   0  -9   8      574.70      529.07     18.29 o 
   1  -9   8       23.36       28.52     45.15 o 
   2  -9   8      505.12      632.21     72.69 o 
   4  -9   8      275.97      376.73    103.82 o 
  -5  -8   8       29.20       24.80     19.44 o 
  -4  -8   8      423.77      444.57     51.05 o 
  -3  -8   8       17.06        6.78      7.28 o 
  -2  -8   8      924.62      907.38    125.13 o 
  -1  -8   8        4.52       10.78     20.82 o 
   0  -8   8     1194.22     1102.58     77.86 o 
   1  -8   8       38.62       34.51      6.92 o 
   2  -8   8      643.67      626.25     20.95 o 
   3  -8   8        4.27      -69.76     69.76 o 
   4  -8   8      693.09      889.15    120.44 o 
   5  -8   8       84.37      168.44     87.68 o 
  -6  -7   8      456.82      500.66     54.76 o 
  -5  -7   8       27.27       20.78      7.58 o 
  -4  -7   8      898.99      989.40     29.48 o 
  -3  -7   8       46.34       42.96      7.99 o 
  -2  -7   8     1259.63     1250.23     42.74 o 
  -1  -7   8        6.81        4.00     27.99 o 
   0  -7   8     1995.59     1939.10     45.75 o 
   1  -7   8       34.15       26.03      6.61 o 
   2  -7   8     1923.35     1863.92     96.49 o 
   3  -7   8       45.36       53.33     58.84 o 
   4  -7   8      662.60      675.66     78.76 o 
   5  -7   8       98.64      111.55     35.08 o 
   6  -7   8      464.01      553.73    113.44 o 
   7  -7   8      111.60      153.37     88.25 o 
  -7  -6   8       68.93       85.15     11.74 o 
  -6  -6   8      706.98      806.20     26.99 o 
  -5  -6   8       33.93       27.67      8.33 o 
  -4  -6   8      834.55      913.43     28.68 o 
  -3  -6   8        3.67        1.15      8.84 o 
  -2  -6   8     1939.95     1997.89     47.43 o 
  -1  -6   8        0.85       -8.72     14.79 o 
   0  -6   8     3759.57     3653.03     77.99 o 
   1  -6   8       43.41       30.14     16.38 o 
   2  -6   8     1782.65     1800.35     75.82 o 
   3  -6   8      169.16      194.67     11.54 o 
   4  -6   8     1129.13     1121.59     88.09 o 
   5  -6   8      101.11      121.30     19.52 o 
   6  -6   8      733.24      799.08     72.28 o 
   7  -6   8      120.27      131.31     41.40 o 
  -7  -5   8       87.10       98.70     12.53 o 
  -6  -5   8      637.14      675.04     40.26 o 
  -5  -5   8      109.12      138.91     10.82 o 
  -4  -5   8     1663.60     1758.50     59.28 o 
  -3  -5   8       74.71       99.17      8.72 o 
  -2  -5   8     2908.23     2933.68     71.55 o 
  -1  -5   8       16.43       21.18      5.56 o 
   0  -5   8     3825.70     3796.33     80.15 o 
   1  -5   8        0.74       -2.71      4.51 o 
   2  -5   8     2946.30     2880.48     93.12 o 
   3  -5   8       69.70       -3.42     64.05 o 
   4  -5   8     1847.45     1856.57     47.43 o 
   5  -5   8       97.64       78.19     26.69 o 
   6  -5   8     1015.29     1011.36     50.97 o 
   7  -5   8      107.42      120.72     38.59 o 
   8  -5   8      445.77      426.21     38.99 o 
  -8  -4   8      370.42      542.82     34.39 o 
  -7  -4   8      146.96      183.21     21.55 o 
  -6  -4   8     1201.99     1270.89     35.20 o 
  -5  -4   8      118.59      127.11     33.13 o 
  -4  -4   8     2013.94     2271.68     52.76 o 
  -3  -4   8      439.53      450.73     16.79 o 
  -2  -4   8     5233.92     5410.52    126.23 o 
  -1  -4   8       54.18       47.26      6.03 o 
   0  -4   8     6179.61     6219.32    143.59 o 
   1  -4   8        8.97        9.53      4.64 o 
   2  -4   8     3881.30     3957.37     93.96 o 
   3  -4   8       21.99       14.14     20.09 o 
   4  -4   8     3281.47     3314.30    119.10 o 
   5  -4   8       83.72       94.80     21.35 o 
   6  -4   8     1567.25     1434.79    224.67 o 
   7  -4   8      145.26      169.22     59.37 o 
   8  -4   8      500.63      542.49     64.21 o 
   9  -4   8      139.95      133.80     15.64 o 
  -8  -3   8      564.97      945.95    127.53 o 
  -7  -3   8      189.70      240.49     23.31 o 
  -6  -3   8     1373.43     1513.35     39.27 o 
  -5  -3   8      174.63      222.60     19.88 o 
  -4  -3   8     2523.49     2733.72     61.36 o 
  -3  -3   8      442.23      440.79     15.65 o 
  -2  -3   8     5265.49     5577.66    129.41 o 
  -1  -3   8        7.55       -2.04      3.67 o 
   1  -3   8        0.09       -3.91      3.91 o 
   2  -3   8     4314.58     4358.63    102.52 o 
   3  -3   8      186.11      205.98     16.18 o 
   4  -3   8     3519.47     3533.31     80.06 o 
   5  -3   8       58.22       65.44      9.24 o 
   6  -3   8     2191.75     2183.19     56.73 o 
   7  -3   8      509.07      480.55     27.38 o 
   8  -3   8      616.32      628.02     27.01 o 
   9  -3   8      119.67      145.90     16.22 o 
  -7  -2   8      394.76      511.28     76.19 o 
  -6  -2   8     1292.84     1367.05     35.75 o 
  -5  -2   8       97.68      104.24      8.45 o 
  -4  -2   8     2446.12     2573.32     57.23 o 
  -3  -2   8      587.97      640.56     26.57 o 
  -2  -2   8     4866.61     5036.31    116.94 o 
  -1  -2   8       27.23       33.82      4.48 o 
   0  -2   8     9151.06     9506.34    216.20 o 
   1  -2   8      186.07      186.53      8.80 o 
   2  -2   8     7776.10     8141.37    186.61 o 
   3  -2   8      282.14      307.38     14.02 o 
   4  -2   8     2069.44     2152.10     52.34 o 
   5  -2   8      343.99      297.63     76.36 o 
   6  -2   8     2879.18     2786.50     85.85 o 
   7  -2   8      186.68      216.52     25.34 o 
   8  -2   8      880.63      857.08     31.46 o 
   9  -2   8      166.79      194.41     31.78 o 
  -9  -1   8      198.60      180.99     20.05 o 
  -8  -1   8      546.86      552.18     27.95 o 
  -6  -1   8     1479.55     1530.86     74.77 o 
  -5  -1   8      876.99      942.39     30.68 o 
  -4  -1   8     1607.23     1682.02     53.13 o 
  -3  -1   8      125.15      127.30     15.48 o 
  -2  -1   8     8173.22     8581.34    195.50 o 
  -1  -1   8      861.30      863.40     23.39 o 
   0  -1   8    10857.03    11786.87    266.72 o 
   1  -1   8      384.21      349.92     12.14 o 
   2  -1   8     7534.22     7948.97    182.13 o 
   3  -1   8       35.80       38.55      6.03 o 
   4  -1   8     3206.55     3109.38     65.08 o 
   5  -1   8      488.06      446.49     20.54 o 
   6  -1   8     4717.08     4681.62    105.24 o 
   7  -1   8       43.28       48.36     18.46 o 
   8  -1   8      926.26      880.28    127.94 o 
   9  -1   8      124.57      118.01     19.48 o 
  10  -1   8      372.55      368.18     23.22 o 
  -9   0   8      177.88      176.75     19.15 o 
  -8   0   8      523.87      481.69     25.83 o 
  -6   0   8     1253.38     1199.79     85.40 o 
  -5   0   8      294.05      325.71     27.42 o 
  -4   0   8     3078.36     3165.78     79.29 o 
  -3   0   8      706.74      720.14     20.54 o 
  -2   0   8     8285.31     9301.56    211.14 o 
  -1   0   8      439.56      464.01     14.42 o 
   0   0   8    11513.73    12514.83    282.69 o 
   1   0   8       38.07       31.05      4.64 o 
   2   0   8     9459.97     9719.53    221.57 o 
   3   0   8       15.64       18.58     12.96 o 
   4   0   8     5641.26     5521.14    286.28 o 
   5   0   8       96.62       87.11     10.68 o 
   6   0   8     4301.02     4104.87    103.00 o 
   7   0   8      170.26      198.84     15.97 o 
   8   0   8     1316.11     1188.71     40.34 o 
   9   0   8       88.78       67.23     14.42 o 
  10   0   8      351.87      321.07     22.41 o 
  -7   1   8      305.05      353.49     29.58 o 
  -6   1   8     1541.40     1511.46     36.66 o 
  -5   1   8      119.44      139.90     23.59 o 
  -4   1   8     1360.65     1407.29     33.02 o 
  -3   1   8     1106.39     1112.92     28.68 o 
  -2   1   8     8503.54     9173.94    207.97 o 
  -1   1   8       69.90       72.69      5.30 o 
   0   1   8    11493.01    12376.79    279.27 o 
   1   1   8        5.85        3.37      8.11 o 
   2   1   8     6594.03     6455.64    126.98 o 
   3   1   8        9.12        8.57      5.59 o 
   4   1   8     4005.34     3816.61     80.02 o 
   5   1   8        4.91        3.30      7.63 o 
   6   1   8     4503.38     4408.18    109.93 o 
   7   1   8      231.53      221.09     16.79 o 
   8   1   8     1011.02      963.80     35.69 o 
   9   1   8      130.17      118.24     15.16 o 
  10   1   8      339.00      340.71     23.47 o 
  -8   2   8      434.49      451.30     64.46 o 
  -7   2   8      193.09      208.55     28.76 o 
  -6   2   8      920.04      949.86     64.95 o 
  -5   2   8      750.87      714.89     32.03 o 
  -4   2   8     2142.85     2189.30     43.46 o 
  -3   2   8      293.26      294.85     10.12 o 
  -2   2   8     4565.37     4891.06     98.17 o 
  -1   2   8      857.57      928.30     22.08 o 
   0   2   8     8480.91     8723.56    170.79 o 
   1   2   8       64.07       64.69      8.03 o 
   2   2   8     7905.94     8288.71    162.34 o 
   3   2   8      133.25      121.16     16.99 o 
   4   2   8     2524.55     2102.98    245.17 o 
   5   2   8       36.28       44.08      9.09 o 
   6   2   8     2936.99     3050.21     79.78 o 
   7   2   8      278.38      236.32     17.77 o 
   8   2   8     1170.36     1217.80     42.21 o 
   9   2   8       37.87       18.74     13.61 o 
  10   2   8      359.16      401.75     25.43 o 
  -8   3   8      356.96      415.77     69.76 o 
  -7   3   8      420.04      366.79     62.18 o 
  -6   3   8     1003.94     1023.53     71.47 o 
  -5   3   8      417.99      442.33     48.00 o 
  -4   3   8     1820.68     1794.35     98.93 o 
  -3   3   8      502.06      514.10     16.05 o 
  -2   3   8     4998.78     5324.86    132.87 o 
  -1   3   8      839.11      895.96     27.34 o 
   0   3   8     8162.42     8142.74    159.07 o 
   1   3   8      389.44      388.25     13.54 o 
   2   3   8     5190.54     4838.41    136.86 o 
   3   3   8       63.72       80.01      8.85 o 
   4   3   8     3870.43     3381.70    413.53 o 
   5   3   8       22.04       24.07      8.90 o 
   6   3   8     2255.30     2415.56     66.17 o 
   7   3   8       51.04       41.64     12.79 o 
   8   3   8     1152.94     1084.97     39.44 o 
   9   3   8       58.19       42.38     14.91 o 
  10   3   8      356.13      352.29     23.88 o 
  -8   4   8      290.51      343.00     66.25 o 
  -7   4   8      208.62      152.63     55.09 o 
  -6   4   8      825.57      821.76     64.95 o 
  -5   4   8      375.99      377.06     47.26 o 
  -4   4   8     1317.23     1219.19     81.49 o 
  -3   4   8      329.81      346.01     46.94 o 
  -2   4   8     4994.24     5366.84    227.60 o 
  -1   4   8      316.58      292.63     42.70 o 
   0   4   8     5405.54     5399.81    109.14 o 
   1   4   8      150.12      121.62     27.06 o 
   2   4   8     3581.91     3597.52     76.33 o 
   3   4   8        0.48        4.11      6.40 o 
   4   4   8     3799.73     3145.12    328.16 o 
   5   4   8       56.25       46.24     10.05 o 
   6   4   8     2028.53     1984.47     62.75 o 
   7   4   8       56.46       32.35     12.63 o 
   8   4   8      753.44      727.39     32.27 o 
   9   4   8       40.61       11.57     14.34 o 
  -7   5   8      164.51      206.09     52.97 o 
  -6   5   8      374.48      335.99     48.41 o 
  -5   5   8      182.40      175.69     41.80 o 
  -4   5   8     1104.01     1086.03     78.56 o 
  -3   5   8      341.02      313.01     47.59 o 
  -2   5   8     2617.97     2704.28    138.53 o 
  -1   5   8      506.72      563.92     56.64 o 
   0   5   8     3333.18     3212.71    153.37 o 
   1   5   8       22.72        3.18     26.97 o 
   2   5   8     2843.33     2876.10     73.75 o 
   3   5   8       54.01       45.21     10.31 o 
   4   5   8     2651.97     2767.54     63.08 o 
   5   5   8       79.04       71.68     10.86 o 
   6   5   8     1307.03     1329.79     37.93 o 
   7   5   8       91.76       88.34     14.75 o 
   8   5   8      638.27      702.62     32.51 o 
   9   5   8       36.24        8.64     14.67 o 
  -6   6   8      344.84      368.42     62.26 o 
  -5   6   8      214.43      299.64     47.51 o 
  -4   6   8      709.01      654.21     64.79 o 
  -3   6   8      421.75      408.43     55.66 o 
  -2   6   8     1299.96     1309.24     92.90 o 
  -1   6   8      403.72      427.99     56.72 o 
   0   6   8     4442.43     4417.31    202.42 o 
   1   6   8       75.41       27.14     36.92 o 
   2   6   8     1332.65     1544.75     98.93 o 
   3   6   8       25.66       -0.33     33.90 o 
   4   6   8     2262.31     2354.74     63.93 o 
   5   6   8        8.73       24.40     25.75 o 
   6   6   8     1076.67     1131.33     35.22 o 
   7   6   8        7.53       12.88     12.39 o 
   8   6   8      513.60      528.63     28.44 o 
  -6   7   8      216.03      155.65     56.07 o 
  -5   7   8      174.44      147.09     42.21 o 
  -4   7   8      654.90      616.48     69.19 o 
  -3   7   8      210.36      172.03     46.37 o 
  -2   7   8     1375.15     1384.62     99.17 o 
  -1   7   8      253.61      234.04     48.32 o 
   0   7   8     1827.36     1911.94    118.90 o 
   1   7   8       91.55       73.10     43.03 o 
   2   7   8     2132.58     2163.18    127.21 o 
   3   7   8       31.91      -35.61     36.10 o 
   4   7   8     1224.72     1313.96     96.24 o 
   5   7   8        0.92      -38.38     38.38 o 
   6   7   8      765.35      864.78     76.52 o 
   8   7   8      457.41      461.57     26.97 o 
  -4   8   8      261.79      262.81     53.54 o 
  -3   8   8      120.20      129.57     45.96 o 
  -2   8   8      919.83     1017.50     87.77 o 
  -1   8   8      123.75      126.31     48.49 o 
   0   8   8     1187.57     1266.53     99.58 o 
   1   8   8       72.65      100.56     48.24 o 
   2   8   8      855.88      830.72     82.71 o 
   3   8   8       32.62        5.87     44.09 o 
   4   8   8      779.63      850.93     82.22 o 
   5   8   8        9.74        8.64     44.58 o 
   6   8   8      663.83      861.36     80.19 o 
  -3   9   8      125.24      150.76     50.52 o 
  -2   9   8      346.81      485.93     69.59 o 
  -1   9   8      125.08      169.58     55.98 o 
   0   9   8      696.40      510.46     73.10 o 
   1   9   8       52.30       -3.59     48.00 o 
   2   9   8      445.50      469.23     74.73 o 
   3   9   8       39.88      103.49     54.92 o 
   4   9   8      556.80      678.74     80.51 o 
   5   9   8        0.59       20.37     48.08 o 
   0  10   8      342.92      252.79     67.88 o 
   1  10   8       36.77       26.00     52.97 o 
   2  10   8      408.21      428.24     76.76 o 
   3  10   8       16.46      -18.58     49.87 o 
  -2  -9   9        2.00        9.45     15.93 o 
  -1  -9   9      382.70      398.72     16.98 o 
   0  -9   9        8.51       14.15     19.03 o 
   1  -9   9      467.52      437.04     68.70 o 
  -4  -8   9       17.87       27.38      8.56 o 
  -3  -8   9      463.14      547.18     20.91 o 
  -2  -8   9       11.42      -10.19     10.19 o 
  -1  -8   9      942.67      932.74     57.61 o 
   0  -8   9        4.52      -18.47     46.33 o 
   1  -8   9     1000.45     1029.21     28.77 o 
   2  -8   9       14.74       20.70      7.79 o 
   3  -8   9      558.32      543.67     21.36 o 
   4  -8   9       28.06      101.05     94.61 o 
   5  -8   9      431.79      449.75    108.63 o 
  -6  -7   9       31.90       11.16      7.90 o 
  -5  -7   9      433.55      459.12     20.37 o 
  -4  -7   9       44.06       45.47      8.80 o 
  -3  -7   9      948.79     1015.79     31.46 o 
  -2  -7   9        4.01        2.76     11.57 o 
  -1  -7   9     1926.15     1919.33    123.46 o 
   0  -7   9        2.46       14.71      6.37 o 
   1  -7   9     1153.03     1084.94    130.18 o 
   2  -7   9       22.98       16.12     17.28 o 
   3  -7   9     1491.45     1431.42     76.32 o 
   4  -7   9       24.18       23.72     46.57 o 
   5  -7   9      477.52      423.17     86.71 o 
   6  -7   9       89.92       14.02     81.41 o 
  -6  -6   9       80.14      111.62     11.89 o 
  -5  -6   9      785.18      801.79     27.54 o 
  -4  -6   9       33.71       21.92      8.07 o 
  -3  -6   9      850.92      825.91     26.65 o 
  -2  -6   9        6.71        2.93      5.46 o 
  -1  -6   9     2612.82     2586.44     59.02 o 
   0  -6   9       39.63       20.90      6.20 o 
   1  -6   9     2360.56     2219.25    142.41 o 
   2  -6   9       41.97       50.36      7.82 o 
   3  -6   9     1057.48     1009.78    219.41 o 
   4  -6   9      101.01      106.76     37.24 o 
   5  -6   9      950.47      933.26    121.01 o 
   6  -6   9       67.30       77.42     12.72 o 
   7  -6   9      469.81      526.01     26.74 o 
  -7  -5   9      406.80      421.61     21.04 o 
  -6  -5   9      165.41      216.17     14.43 o 
  -5  -5   9      701.42      808.19     26.00 o 
  -4  -5   9       61.70       77.01      8.96 o 
  -3  -5   9     1858.78     1859.30     48.73 o 
  -2  -5   9       83.45       95.67      8.23 o 
  -1  -5   9     2856.02     2878.02     70.41 o 
   0  -5   9        6.81        2.28      5.54 o 
   1  -5   9     1942.48     1813.75     46.12 o 
   2  -5   9       24.03       23.14      6.52 o 
   3  -5   9     2668.12     2690.45    109.32 o 
   4  -5   9      161.32      135.59     79.70 o 
   5  -5   9     1128.93     1150.40     35.38 o 
   6  -5   9       89.23       70.33     22.29 o 
   7  -5   9      465.11      488.78     71.88 o 
   8  -5   9       73.38       88.04     52.68 o 
  -8  -4   9      130.08      297.04     94.61 o 
  -7  -4   9      560.91      567.36     22.90 o 
  -6  -4   9      191.40      241.28     26.20 o 
  -5  -4   9     1273.06     1407.88     46.78 o 
  -4  -4   9      202.52      206.42     11.57 o 
  -3  -4   9     2257.65     2323.23     58.51 o 
  -2  -4   9       76.04       94.12      8.15 o 
  -1  -4   9     4060.03     4098.60     96.97 o 
   0  -4   9       45.34       25.18      5.70 o 
   1  -4   9     3603.43     3194.86     76.52 o 
   2  -4   9        1.07       -4.07      5.62 o 
   3  -4   9     4042.53     4088.25     98.28 o 
   4  -4   9      165.07      175.20     34.06 o 
   5  -4   9     1602.79     1663.06    110.18 o 
   6  -4   9       64.50       57.64     63.56 o 
   7  -4   9      717.94      757.07     30.10 o 
   8  -4   9      165.62      161.87     16.32 o 
  -8  -3   9      111.41      170.64     19.84 o 
  -7  -3   9      819.17      938.32     30.84 o 
  -6  -3   9      127.12      142.19     23.10 o 
  -5  -3   9     1390.28     1465.95     63.52 o 
  -4  -3   9      318.46      316.44     87.15 o 
  -3  -3   9     2557.59     2488.74     61.85 o 
  -2  -3   9       33.89       25.51      5.22 o 
  -1  -3   9     4815.20     4846.19    113.19 o 
   0  -3   9       22.54       25.34      5.38 o 
   2  -3   9       56.42       37.81      6.60 o 
   3  -3   9     3142.46     3267.96     79.94 o 
   4  -3   9       53.02       44.09      8.64 o 
   5  -3   9     2575.94     2585.17     63.23 o 
   6  -3   9      204.40      207.54     15.87 o 
   7  -3   9      890.71      888.54     64.13 o 
   8  -3   9      198.78      210.10     17.47 o 
   9  -3   9      500.76      546.21     26.48 o 
  -8  -2   9      160.61      242.36     37.28 o 
  -7  -2   9      620.12      723.45     25.89 o 
  -6  -2   9      365.99      403.21     32.03 o 
  -5  -2   9     1456.07     1449.60     36.56 o 
  -4  -2   9       48.68       47.34      6.97 o 
  -3  -2   9     2768.89     2957.72     71.71 o 
  -2  -2   9      187.61      188.90      9.94 o 
   0  -2   9       41.25       40.09      5.46 o 
   1  -2   9     6226.34     6147.28    141.88 o 
   2  -2   9       49.24       52.07      6.11 o 
   3  -2   9     5103.81     5250.39    123.78 o 
   4  -2   9      107.35      112.13     10.59 o 
   5  -2   9     1799.97     1801.77     50.85 o 
   6  -2   9       77.67       74.22     24.16 o 
   7  -2   9     1321.61     1363.32     69.23 o 
   8  -2   9      162.28      155.07     17.77 o 
   9  -2   9      593.46      631.59     31.13 o 
  -8  -1   9      252.64      342.58     34.67 o 
  -7  -1   9      725.72      876.36     28.69 o 
  -6  -1   9      301.33      340.27     29.21 o 
  -5  -1   9     1844.80     1947.34     56.39 o 
  -4  -1   9      516.43      544.58     34.43 o 
  -3  -1   9     3006.43     3048.09     73.10 o 
  -2  -1   9      240.50      267.94     10.92 o 
  -1  -1   9     7435.58     7926.07    181.15 o 
   0  -1   9      223.19      237.87     10.51 o 
   1  -1   9     8429.38     8699.26    198.59 o 
   2  -1   9       89.82       80.84      7.25 o 
   3  -1   9     4590.35     4864.69    115.23 o 
   4  -1   9      159.42      163.48      9.87 o 
   5  -1   9     3636.56     3529.38     89.23 o 
   6  -1   9       19.68       47.43     11.25 o 
   7  -1   9     1271.79     1138.51     38.95 o 
   8  -1   9      132.42      145.95     14.42 o 
   9  -1   9      515.48      565.14     27.79 o 
  -8   0   9      224.37      385.67     22.82 o 
  -7   0   9      826.88      916.01     49.63 o 
  -6   0   9      409.14      449.48     16.68 o 
  -5   0   9     1132.81     1135.59     29.44 o 
  -4   0   9      432.76      461.87     30.23 o 
  -3   0   9     8426.93     8300.19    189.63 o 
  -2   0   9      400.40      403.63     13.85 o 
  -1   0   9     4572.85     4952.70    114.66 o 
   0   0   9      164.71      196.64      9.21 o 
   1   0   9     8741.08     9132.63    208.29 o 
   2   0   9        9.16        7.09      4.81 o 
   3   0   9     7691.91     7999.14    156.88 o 
   4   0   9       49.22       33.91      7.65 o 
   5   0   9     4201.57     4194.02    104.63 o 
   6   0   9      104.83       97.63     12.88 o 
   7   0   9     1008.14      982.78     34.39 o 
   8   0   9      162.42      198.43     17.19 o 
   9   0   9      612.34      658.12     29.83 o 
  10   0   9       72.17       78.48     15.73 o 
  -7   1   9      681.53      763.32     39.26 o 
  -6   1   9      429.36      448.66     52.07 o 
  -5   1   9     1958.26     1956.35     44.88 o 
  -4   1   9      236.68      232.17     10.68 o 
  -3   1   9     2856.83     2893.50     68.86 o 
  -2   1   9      637.05      645.25     18.82 o 
  -1   1   9     6786.21     7139.35    163.06 o 
   0   1   9       74.71       67.47      5.38 o 
   1   1   9     8879.11     9040.88    177.07 o 
   2   1   9       44.50       46.41      6.00 o 
   3   1   9     4757.59     4629.20     94.47 o 
   4   1   9       24.74       24.53      7.52 o 
   5   1   9     3984.47     3954.88    113.68 o 
   6   1   9      445.31      460.34     21.84 o 
   7   1   9     1112.94     1129.06     38.14 o 
   8   1   9       91.04      109.77     14.18 o 
   9   1   9      604.38      617.95     29.50 o 
  10   1   9      114.93      138.37     17.19 o 
  -8   2   9      254.78      228.18     62.18 o 
  -7   2   9      503.40      510.62     51.26 o 
  -6   2   9      300.24      316.19     41.48 o 
  -5   2   9     1193.72     1194.67     29.46 o 
  -4   2   9      807.64      774.11     27.58 o 
  -3   2   9     2629.95     2788.90     58.87 o 
  -2   2   9      304.60      319.05     11.02 o 
  -1   2   9     4801.03     5156.11    169.50 o 
   0   2   9      522.41      524.21     15.03 o 
   1   2   9     6535.95     6530.57    129.23 o 
   2   2   9       39.91       51.68      6.82 o 
   3   2   9     6519.61     6334.53    128.10 o 
   4   2   9        1.59       -4.07      8.56 o 
   5   2   9     1853.26     1833.56     44.80 o 
   6   2   9      192.18      205.44     15.65 o 
   7   2   9     1834.97     1989.61     57.78 o 
   8   2   9       47.11       52.32     13.45 o 
   9   2   9      653.89      678.82     30.07 o 
  10   2   9       86.75       83.77     16.54 o 
  -8   3   9      224.59      221.98     63.97 o 
  -6   3   9      577.70      579.32     57.21 o 
  -5   3   9     1105.29     1013.10     72.77 o 
  -4   3   9      342.33      396.29     47.75 o 
  -3   3   9     2459.07     2683.09    131.12 o 
  -2   3   9      426.69      418.97     12.67 o 
  -1   3   9     4144.25     4343.31     88.30 o 
   0   3   9     1137.41     1141.13     27.42 o 
   1   3   9     8084.07     8465.30    166.33 o 
   2   3   9       42.25       54.43     17.11 o 
   3   3   9     4688.58     4425.82     92.56 o 
   4   3   9        0.04       -8.09      8.09 o 
   5   3   9     2567.23     2587.64     59.54 o 
   6   3   9       92.49       90.70     13.04 o 
   7   3   9     1747.24     1842.35     55.17 o 
   8   3   9       18.49       19.39     11.16 o 
   9   3   9      768.89      751.10     33.25 o 
  -7   4   9      358.36      387.73     65.44 o 
  -6   4   9      225.57      175.45     43.03 o 
  -5   4   9      882.37      866.98     72.85 o 
  -4   4   9      480.19      447.96     53.46 o 
  -3   4   9     2176.88     2202.22    117.35 o 
  -2   4   9      250.01      243.01     44.66 o 
  -1   4   9     3718.28     3800.83    174.15 o 
   0   4   9      194.85      205.73     10.52 o 
   1   4   9     5349.55     5440.42    111.56 o 
   2   4   9      119.74      114.37     13.00 o 
   3   4   9     3493.68     3519.62    113.80 o 
   4   4   9        0.21       -9.98      9.98 o 
   5   4   9     2906.65     2968.66     68.94 o 
   6   4   9       95.98       84.26     13.04 o 
   7   4   9     1117.67     1136.64     39.69 o 
   8   4   9        7.86        0.57     12.06 o 
   9   4   9      627.77      725.52     33.41 o 
  -7   5   9      210.37      165.75     57.61 o 
  -6   5   9      196.58      193.30     43.19 o 
  -5   5   9      534.81      532.87     58.18 o 
  -4   5   9      272.76      244.39     46.12 o 
  -3   5   9     1436.17     1296.28     89.97 o 
  -2   5   9      288.78      295.89     46.29 o 
  -1   5   9     2403.60     2326.00    126.88 o 
   0   5   9      253.68      211.14     44.90 o 
   1   5   9     2537.71     2267.98    122.16 o 
   2   5   9       18.66       42.38     33.17 o 
   3   5   9     3334.55     3112.06    148.31 o 
   4   5   9       88.53       76.35     10.80 o 
   5   5   9     1404.68     1436.28     39.46 o 
   6   5   9       18.68       13.44     11.10 o 
   7   5   9      896.59      913.52     35.20 o 
   8   5   9       22.77        4.81     13.77 o 
   9   5   9      421.76      406.07     26.16 o 
  -5   6   9      585.48      523.42     63.40 o 
  -4   6   9      301.77      210.82     48.57 o 
  -3   6   9      590.22      545.66     65.27 o 
  -2   6   9      388.51      412.67     59.08 o 
  -1   6   9     1746.41     1702.84    106.43 o 
   0   6   9      168.80      157.11     45.06 o 
   1   6   9     2772.97     2745.27    144.89 o 
   2   6   9      159.68      181.15     46.45 o 
   3   6   9     1609.77     1706.67    103.90 o 
   4   6   9       87.54       84.42     38.95 o 
   5   6   9     1147.78     1229.19    107.61 o 
   6   6   9        3.45      -13.67     23.39 o 
   7   6   9      646.50      720.87     31.78 o 
   8   6   9       14.90       -1.79     13.45 o 
  -5   7   9      316.06      275.36     51.18 o 
  -4   7   9      206.31      226.30     53.21 o 
  -3   7   9      789.53      854.52     80.35 o 
  -2   7   9      127.70      148.23     48.81 o 
  -1   7   9     1046.98     1054.09     88.66 o 
   0   7   9      237.53      240.64     49.30 o 
   1   7   9     1692.20     1693.22    111.89 o 
   2   7   9      111.24      166.00     47.43 o 
   3   7   9     1617.21     1634.96    108.06 o 
   4   7   9        2.06      -18.91     35.77 o 
   5   7   9      661.62      697.89     69.59 o 
   6   7   9        0.25      -32.76     35.69 o 
  -4   8   9      101.40       20.29     39.60 o 
  -3   8   9      333.01      403.22     63.32 o 
  -2   8   9       95.42       68.29     47.10 o 
  -1   8   9      756.11      867.96     84.51 o 
   0   8   9       88.12       26.32     45.64 o 
   1   8   9      954.38     1004.95     86.95 o 
   2   8   9       72.59       28.60     44.74 o 
   3   8   9      752.20      844.00     82.47 o 
   4   8   9        1.38        5.62     46.29 o 
   5   8   9      556.21      636.61     74.16 o 
   6   8   9        0.07      -42.54     42.54 o 
  -2   9   9      119.45       46.69     47.10 o 
  -1   9   9      328.09      300.38     63.48 o 
   0   9   9       53.53       40.58     51.50 o 
   1   9   9      589.03      511.60     74.89 o 
   2   9   9       60.40       33.82     51.18 o 
   3   9   9      398.54      598.63     78.80 o 
   4   9   9        1.09      -46.45     46.45 o 
   5   9   9      402.56      464.50     71.79 o 
  -1  -9  10        0.04      -19.88     56.43 o 
   0  -9  10      313.82      339.17     44.90 o 
   1  -9  10       15.13       -6.66     26.53 o 
  -3  -8  10       16.63       12.47      8.31 o 
  -2  -8  10      430.14      406.15     18.58 o 
  -1  -8  10        0.30       17.01     33.29 o 
   0  -8  10      740.96      722.12     91.88 o 
   1  -8  10        5.87        7.05     15.77 o 
   2  -8  10      835.05      806.60     26.65 o 
   3  -8  10        5.49        0.33      8.48 o 
   4  -8  10      374.97      204.14    103.82 o 
  -5  -7  10       24.97       28.36      8.31 o 
  -4  -7  10      558.53      535.72     22.00 o 
  -3  -7  10       23.79       35.69      8.96 o 
  -2  -7  10     1000.25     1016.60     31.05 o 
  -1  -7  10        8.06       15.32      7.42 o 
   0  -7  10     1302.93     1147.07     33.33 o 
   1  -7  10       31.77       22.90      7.17 o 
   2  -7  10     1034.41      900.40     28.44 o 
   3  -7  10        7.15       -6.60      7.42 o 
   4  -7  10      828.28      827.31     32.92 o 
   5  -7  10       57.80       37.97     13.24 o 
   6  -7  10      266.64      198.19     92.66 o 
  -6  -6  10      520.90      547.21     23.14 o 
  -5  -6  10       47.06       53.95      9.86 o 
  -4  -6  10      768.55      832.02     28.11 o 
  -3  -6  10       11.61       12.06      6.85 o 
  -2  -6  10     1149.18     1189.20     34.63 o 
  -1  -6  10       13.87       17.03      6.76 o 
   0  -6  10     1465.11     1353.16     37.32 o 
   1  -6  10       10.04        1.71      5.95 o 
   2  -6  10     2235.81     2063.03     53.62 o 
   3  -6  10       94.57       99.99     10.35 o 
   4  -6  10      701.45      743.58     68.94 o 
   5  -6  10      103.29      118.79     22.65 o 
   6  -6  10      497.75      528.06     24.90 o 
   7  -6  10       64.84       82.02     15.73 o 
  -7  -5  10       91.01       42.54     66.42 o 
  -6  -5  10      574.87      562.60     52.44 o 
  -5  -5  10      109.88      122.73     11.25 o 
  -4  -5  10      890.02      931.93     29.66 o 
  -3  -5  10       49.12       38.14      7.17 o 
  -2  -5  10     1778.99     1682.71     44.90 o 
  -1  -5  10       87.93      115.96      9.37 o 
   0  -5  10     1838.58     1787.83     46.45 o 
   1  -5  10        1.82       -5.30      5.30 o 
   2  -5  10     2814.25     2822.77     70.16 o 
   3  -5  10      218.42      217.50     13.04 o 
   4  -5  10     1439.86     1431.55     41.64 o 
   5  -5  10       12.91       14.14     11.94 o 
   6  -5  10      702.43      681.74     70.49 o 
   7  -5  10       93.21       65.00     14.14 o 
   8  -5  10      353.60      438.83    102.03 o 
  -7  -4  10      185.51      240.44     16.79 o 
  -6  -4  10      662.81      766.66     26.54 o 
  -5  -4  10      157.55      188.16     12.22 o 
  -4  -4  10     1831.91     1942.83     51.42 o 
  -3  -4  10      171.81      182.95     11.49 o 
  -2  -4  10     1774.65     1797.29     47.18 o 
  -1  -4  10       59.39       51.01      6.60 o 
   0  -4  10     4086.95     3940.42     93.88 o 
   1  -4  10        2.39       -4.40      4.40 o 
   2  -4  10     3542.33     3532.97     85.57 o 
   3  -4  10       33.02       43.60      8.15 o 
   4  -4  10     2866.81     2971.74     75.71 o 
   5  -4  10       26.94       24.81     16.87 o 
   6  -4  10      876.70      862.37     31.32 o 
   7  -4  10      116.60      123.88     56.92 o 
   8  -4  10      581.53      614.94     80.64 o 
  -7  -3  10      146.01      178.40     29.74 o 
  -6  -3  10     1110.09     1217.93     34.76 o 
  -5  -3  10      101.68      134.07     47.02 o 
  -4  -3  10     1532.32     1537.17     41.64 o 
  -3  -3  10      367.27      352.53     14.59 o 
  -2  -3  10     2660.28     2731.99     67.39 o 
  -1  -3  10        6.93        8.64      4.89 o 
   0  -3  10     5215.62     5024.25    117.67 o 
   1  -3  10        8.63        8.72      5.30 o 
   2  -3  10     5318.28     5370.43    126.23 o 
   3  -3  10       33.78       42.38      7.82 o 
   4  -3  10     2177.44     2245.57     59.41 o 
   5  -3  10       11.90       13.04      9.45 o 
   6  -3  10     1577.75     1482.73     46.29 o 
   7  -3  10      190.84      213.02     17.87 o 
   8  -3  10      711.17      754.19     31.25 o 
   9  -3  10       84.28       95.77     15.01 o 
  -8  -2  10      295.03      373.27     23.31 o 
  -7  -2  10      218.05      307.54     16.92 o 
  -6  -2  10     1026.96     1098.83     44.62 o 
  -5  -2  10      292.82      316.72     15.24 o 
  -4  -2  10     1365.72     1315.92     36.26 o 
  -3  -2  10       72.58       95.26      8.15 o 
  -2  -2  10     2933.37     3086.15     74.81 o 
  -1  -2  10      139.69      136.50      8.72 o 
   0  -2  10     5237.56     5060.11    118.08 o 
   1  -2  10      122.96      103.82      7.33 o 
   3  -2  10        9.83       16.30      6.68 o 
   4  -2  10     2015.95     2060.42     55.01 o 
   5  -2  10       40.90       46.86      9.53 o 
   6  -2  10     1977.43     1890.19     55.09 o 
   7  -2  10      149.82      121.26     15.48 o 
   8  -2  10      626.30      590.81     28.11 o 
   9  -2  10       51.58       78.88     14.59 o 
  -8  -1  10      237.88      250.26     81.41 o 
  -7  -1  10      289.50      360.96     53.91 o 
  -6  -1  10     1084.58     1104.82     31.16 o 
  -5  -1  10      322.97      297.20     13.73 o 
  -4  -1  10     2502.70     2400.32     59.73 o 
  -3  -1  10      374.77      393.19     14.59 o 
  -2  -1  10     1802.01     1893.20     47.75 o 
  -1  -1  10      261.31      271.04     11.90 o 
   0  -1  10     6290.99     6366.82    147.01 o 
   2  -1  10     6894.95     7304.13    168.93 o 
   3  -1  10        4.24        6.11      6.76 o 
   4  -1  10     2238.18     2228.94     58.84 o 
   5  -1  10       64.70       70.00     11.25 o 
   6  -1  10     1916.39     1878.45     55.50 o 
   7  -1  10       56.11       57.78     12.96 o 
   8  -1  10      902.04      840.83     33.41 o 
   9  -1  10       44.43       50.20     13.77 o 
  -8   0  10      372.37      500.42     22.54 o 
  -7   0  10      278.97      339.55     51.83 o 
  -6   0  10     1153.69     1203.97     32.51 o 
  -5   0  10      376.78      391.08     15.73 o 
  -4   0  10     2050.26     1971.92     49.63 o 
  -3   0  10      366.23      367.36     13.85 o 
  -2   0  10     3968.17     4063.23     95.59 o 
  -1   0  10      176.53      157.60      8.56 o 
   0   0  10     5113.06     5049.19    117.18 o 
   1   0  10      122.58       94.61      7.42 o 
   2   0  10     6753.38     7120.37    164.86 o 
   3   0  10        6.06       -3.52      9.98 o 
   4   0  10     4259.44     4552.62     94.87 o 
   5   0  10       95.08       78.07     11.73 o 
   6   0  10     1743.60     1756.05     52.40 o 
   7   0  10       49.83       62.01     12.55 o 
   8   0  10      865.60      861.12     33.74 o 
   9   0  10       87.69       75.62     15.24 o 
  -7   1  10      228.11      193.62     40.58 o 
  -6   1  10     1125.05     1090.09     29.51 o 
  -5   1  10      295.19      279.27     12.39 o 
  -4   1  10     2198.33     2077.37     51.58 o 
  -3   1  10      289.21      309.75     12.31 o 
  -2   1  10     1805.73     1961.16     48.57 o 
  -1   1  10      165.82      176.10      9.45 o 
   0   1  10     6470.56     6384.18    146.77 o 
   1   1  10       13.64        8.09      7.99 o 
   2   1  10     7441.61     7391.92    279.11 o 
   3   1  10        3.81       -4.24      5.94 o 
   4   1  10     2310.71     2247.64     55.13 o 
   5   1  10       39.45       28.28      9.21 o 
   6   1  10     1963.94     1970.13     56.23 o 
   7   1  10      111.79      105.45     13.93 o 
   8   1  10      982.19     1037.14     37.40 o 
   9   1  10       75.79       92.90     15.48 o 
  -7   2  10      283.85      330.69     44.58 o 
  -6   2  10      907.62      796.58     64.38 o 
  -5   2  10      251.50      269.57     41.89 o 
  -4   2  10     1159.17     1098.91     27.33 o 
  -3   2  10      524.11      535.55     37.57 o 
  -2   2  10     2482.70     2559.84     54.79 o 
  -1   2  10      294.27      281.83     18.99 o 
   0   2  10     5723.16     5847.71    117.54 o 
   1   2  10       39.93       32.92      6.11 o 
   2   2  10     5562.38     5536.19    111.59 o 
   3   2  10       13.13        4.79     17.81 o 
   4   2  10     2294.73     2302.74     53.66 o 
   5   2  10        0.88       -7.75      7.75 o 
   6   2  10     1994.57     2045.75     58.27 o 
   7   2  10       47.61       50.04     12.22 o 
   8   2  10      862.35      977.57     36.51 o 
   9   2  10       79.88      106.10     16.30 o 
  -6   3  10      797.53      932.99     75.30 o 
  -5   3  10      633.16      513.80     55.17 o 
  -4   3  10     1446.06     1436.53     90.37 o 
  -3   3  10      107.97      126.47     38.06 o 
  -2   3  10     2530.86     2440.74    123.46 o 
  -1   3  10      795.26      791.11     20.81 o 
   0   3  10     5002.71     5006.29    101.81 o 
   1   3  10      175.02      173.86     14.87 o 
   2   3  10     5591.19     5471.64    112.09 o 
   3   3  10       48.07       44.76      8.71 o 
   4   3  10     2502.20     2520.47     58.70 o 
   5   3  10       70.08       90.71     11.35 o 
   6   3  10     1920.57     1999.55     57.04 o 
   7   3  10        2.74        0.41      9.45 o 
   8   3  10      784.83      868.37     34.72 o 
   9   3  10       74.10       84.83     15.56 o 
  -6   4  10      577.38      530.10     58.84 o 
  -5   4  10      291.69      246.76     46.37 o 
  -4   4  10     1443.19     1508.89     97.63 o 
  -3   4  10      228.32      250.59     47.10 o 
  -2   4  10     1977.47     2146.23    119.79 o 
  -1   4  10      386.76      383.33     51.75 o 
   0   4  10     3868.53     4019.47    181.64 o 
   1   4  10       98.45      110.81     37.73 o 
   2   4  10     3748.66     3625.61     78.28 o 
   3   4  10        2.88        0.45      7.89 o 
   4   4  10     2952.80     3155.24    100.48 o 
   5   4  10       10.92       21.12     18.54 o 
   6   4  10     1270.05     1271.26     41.64 o 
   7   4  10       28.29       12.55     12.06 o 
   8   4  10      678.22      690.23     30.97 o 
   9   4  10       34.21       37.40     14.42 o 
  -6   5  10      409.60      384.39     52.32 o 
  -5   5  10      193.75      191.50     44.66 o 
  -4   5  10      584.97      552.43     62.26 o 
  -3   5  10      327.13      309.58     51.50 o 
  -2   5  10     1534.79     1668.61    106.10 o 
  -1   5  10      161.59      206.82     43.19 o 
   0   5  10     2538.04     2763.20    143.10 o 
   1   5  10      224.43      205.19     44.25 o 
   2   5  10     1860.96     1717.10    103.00 o 
   3   5  10        2.61       -7.46     18.01 o 
   4   5  10     2668.19     2881.99     81.21 o 
   5   5  10        0.80       -8.16      9.82 o 
   6   5  10      804.72      900.88     33.74 o 
   7   5  10        8.39       38.63     12.71 o 
   8   5  10      498.50      487.48     27.22 o 
  -5   6  10      253.17      235.51     51.67 o 
  -4   6  10      565.92      562.61     66.82 o 
  -3   6  10      218.50      221.57     50.20 o 
  -2   6  10      642.29      661.22     72.20 o 
  -1   6  10      444.73      418.13     61.12 o 
   0   6  10     1952.48     1639.85    107.98 o 
   1   6  10      102.20      121.18     44.33 o 
   2   6  10     2432.36     2557.44    137.23 o 
   3   6  10       55.68       29.42     37.00 o 
   4   6  10      915.06      876.84     74.73 o 
   5   6  10        6.38       -5.62     32.84 o 
   6   6  10      932.66     1001.54     53.34 o 
   7   6  10        7.55      -12.39     12.39 o 
   8   6  10      482.43      623.73     31.54 o 
  -4   7  10      308.61      373.15     63.16 o 
  -3   7  10      115.77      177.65     51.83 o 
  -2   7  10      712.84      703.02     73.83 o 
  -1   7  10      236.19      204.62     54.92 o 
   0   7  10     1539.84     1330.99     98.12 o 
   1   7  10      146.21      216.52     53.54 o 
   2   7  10     1156.23     1222.61     94.29 o 
   3   7  10       20.16       26.89     40.09 o 
   4   7  10     1128.08     1256.92     93.63 o 
   5   7  10        0.12      -17.11     38.55 o 
   6   7  10      543.52      605.15     68.70 o 
  -3   8  10      100.55      135.44     51.09 o 
  -2   8  10      345.98      328.49     62.18 o 
  -1   8  10       82.47      104.15     50.20 o 
   0   8  10      811.84      837.24     85.32 o 
   1   8  10      102.02       17.11     46.61 o 
   2   8  10      762.08      793.48     83.45 o 
   3   8  10       13.92       41.32     44.58 o 
   4   8  10      617.69      749.96     78.56 o 
   5   8  10        0.20      -40.26     40.26 o 
   6   8  10      362.85      521.14     69.84 o 
  -1   9  10       77.22       70.08     51.75 o 
   0   9  10      319.05      231.60     64.62 o 
   1   9  10       63.64       43.35     52.89 o 
   2   9  10      462.62      445.84     70.82 o 
   3   9  10       18.52       26.48     50.28 o 
   4   9  10      373.32      437.12     68.53 o 
  -2  -8  11        6.15        8.31      8.15 o 
  -1  -8  11      401.84      360.35     17.36 o 
   0  -8  11        3.86       -6.27      6.27 o 
   1  -8  11      603.77      650.79     23.55 o 
   2  -8  11        1.04       -7.01      7.01 o 
   3  -8  11      581.09      569.46     23.06 o 
  -4  -7  11       30.41       38.95      9.78 o 
  -3  -7  11      460.01      465.80     20.62 o 
  -2  -7  11        5.39       -2.04      7.74 o 
  -1  -7  11     1097.01     1040.72     31.94 o 
   0  -7  11        1.16       -6.36      6.36 o 
   1  -7  11     1004.76      972.76     29.99 o 
   2  -7  11       12.83       15.73      7.66 o 
   3  -7  11      633.03      634.25     23.96 o 
   4  -7  11       26.42       44.01     10.35 o 
   5  -7  11      499.92      579.97     26.48 o 
  -5  -6  11      514.10      502.88     22.00 o 
  -4  -6  11       39.47       57.94      9.86 o 
  -3  -6  11      830.51      884.02     29.26 o 
  -2  -6  11        6.57       -6.11      7.09 o 
  -1  -6  11     1028.86     1027.68     31.29 o 
   0  -6  11        2.12        7.58      6.52 o 
   1  -6  11     1574.32     1348.84     37.57 o 
   2  -6  11       24.66       20.45      7.82 o 
   3  -6  11     1075.42     1038.52     32.51 o 
   4  -6  11       46.72       66.74     11.33 o 
   5  -6  11      540.47      565.55     25.67 o 
   6  -6  11       56.61       46.49     23.22 o 
  -6  -5  11       87.48      107.32     12.31 o 
  -5  -5  11      688.64      733.18     26.40 o 
  -4  -5  11       74.05       82.55     10.19 o 
  -3  -5  11      885.63      922.72     29.74 o 
  -2  -5  11       62.43       55.90      8.48 o 
  -1  -5  11     1769.48     1692.00     45.23 o 
   0  -5  11        6.31       -3.10      5.13 o 
   1  -5  11     1721.72     1442.88     39.20 o 
   2  -5  11       10.47        7.99      6.85 o 
   3  -5  11     1658.88     1584.92     44.25 o 
   4  -5  11       19.65       22.98      8.88 o 
   5  -5  11      921.54     1005.03     35.12 o 
   6  -5  11       31.62       34.47     12.14 o 
   7  -5  11      414.25      429.74     49.34 o 
  -6  -4  11      175.46      198.51     13.45 o 
  -5  -4  11      893.86      905.04     29.74 o 
  -4  -4  11      253.34      245.94     14.02 o 
  -3  -4  11     1800.16     1816.36     48.65 o 
  -2  -4  11       46.10       43.19      7.66 o 
  -1  -4  11     2036.71     2015.19     52.07 o 
   0  -4  11       10.46        6.85      6.11 o 
   1  -4  11     2699.54     2450.27     61.04 o 
   2  -4  11        6.62        3.67      5.62 o 
   3  -4  11     2778.52     2792.21     70.82 o 
   4  -4  11       14.80        5.62      8.72 o 
   5  -4  11     1328.38     1379.48     43.03 o 
   6  -4  11       74.52       69.67     13.45 o 
   7  -4  11      458.14      490.01     26.40 o 
   8  -4  11       84.50       93.23     16.38 o 
  -7  -3  11      450.70      570.61     23.88 o 
  -6  -3  11      105.44      145.14     12.31 o 
  -5  -3  11     1236.55     1193.93     35.53 o 
  -4  -3  11      247.49      253.03     13.61 o 
  -3  -3  11     1678.84     1690.78     45.15 o 
  -2  -3  11       69.96       57.94      7.74 o 
  -1  -3  11     3115.52     3051.27     74.65 o 
   0  -3  11        9.68       16.38      5.38 o 
   1  -3  11     3312.51     3117.12     75.79 o 
   2  -3  11       26.59       39.12      7.50 o 
   3  -3  11     3169.71     3306.50     82.06 o 
   4  -3  11        5.91        7.50      7.25 o 
   5  -3  11     1597.68     1721.66     50.77 o 
   6  -3  11      211.27      203.40     16.22 o 
   7  -3  11      681.56      696.10     31.21 o 
   8  -3  11      103.37      117.18     16.62 o 
  -7  -2  11      507.54      552.18     23.03 o 
  -6  -2  11      209.27      208.29     13.45 o 
  -5  -2  11      987.42      931.77     28.85 o 
  -4  -2  11      358.59      380.40     15.65 o 
  -3  -2  11     1503.89     1471.40     39.69 o 
  -2  -2  11       24.01       21.92      6.03 o 
  -1  -2  11     3699.61     3816.07     91.27 o 
   0  -2  11      217.10      210.98     11.00 o 
   1  -2  11     3705.36     3515.77     84.34 o 
   2  -2  11       12.02        7.66      6.11 o 
   3  -2  11     2449.73     2502.59     63.81 o 
   4  -2  11      103.56      125.99     11.73 o 
   5  -2  11     2591.11     2666.88     71.55 o 
   6  -2  11       69.48       78.56     13.36 o 
   7  -2  11      692.52      645.82     29.99 o 
   8  -2  11      100.75      108.87     16.05 o 
   9  -2  11      375.53      422.69     24.53 o 
  -7  -1  11      369.72      409.44     19.07 o 
  -6  -1  11      388.57      354.73     16.46 o 
  -5  -1  11     1152.82     1119.52     32.43 o 
  -4  -1  11      189.57      192.64     11.08 o 
  -3  -1  11     2627.94     2614.23     64.79 o 
  -2  -1  11      522.04      509.89     17.77 o 
  -1  -1  11     2147.68     2242.96     55.90 o 
   0  -1  11      237.95      200.79     10.84 o 
   1  -1  11     5907.22     6218.83    144.73 o 
   2  -1  11        7.03       13.28      6.44 o 
   3  -1  11     3380.99     3620.98     89.07 o 
   4  -1  11      118.08      111.52     10.51 o 
   5  -1  11     3064.03     3112.47     81.33 o 
   6  -1  11        3.43       16.87      9.86 o 
   7  -1  11      967.69      953.61     36.43 o 
   8  -1  11       76.59       99.26     13.93 o 
   9  -1  11      459.09      440.54     24.85 o 
  -7   0  11      600.11      663.55     46.61 o 
  -6   0  11      282.67      288.97     14.42 o 
  -5   0  11     1142.89     1115.04     31.78 o 
  -4   0  11      441.24      427.50     16.14 o 
  -3   0  11     2162.67     2244.67     56.07 o 
  -2   0  11      287.80      312.19     13.28 o 
  -1   0  11     4964.82     5144.61    120.04 o 
   0   0  11       95.13       88.58      7.17 o 
   1   0  11     3893.46     4264.76    101.05 o 
   2   0  11       39.53       40.18      7.17 o 
   3   0  11     5086.11     5374.34    127.94 o 
   4   0  11       16.97       26.58      7.61 o 
   5   0  11     3741.59     3668.89     93.71 o 
   6   0  11       27.49       -4.73     10.59 o 
   7   0  11      978.25      948.39     34.88 o 
   8   0  11       52.58       29.91     12.71 o 
   9   0  11      454.59      534.50     27.63 o 
  -7   1  11      366.89      351.31     52.81 o 
  -6   1  11      180.06      169.34     39.69 o 
  -5   1  11     1005.44      900.48     26.48 o 
  -4   1  11      603.52      633.51     20.29 o 
  -3   1  11     2664.79     2761.65     67.07 o 
  -2   1  11       58.23       56.39      6.60 o 
  -1   1  11     2321.85     2420.69     59.24 o 
   0   1  11      166.55      183.74     10.72 o 
   1   1  11     5338.75     5616.75    113.33 o 
   2   1  11        6.73        8.23      5.83 o 
   3   1  11     3901.83     3895.60     81.93 o 
   4   1  11       60.91       51.61      8.44 o 
   5   1  11     2928.73     2843.71     76.11 o 
   6   1  11       97.96      122.56     14.83 o 
   7   1  11     1011.90      983.35     36.10 o 
   8   1  11       69.67       65.68     13.93 o 
   9   1  11      424.76      400.12     24.37 o 
  -7   2  11      363.69      358.64     48.57 o 
  -6   2  11      335.58      348.21     50.52 o 
  -5   2  11      841.18      799.18     68.21 o 
  -4   2  11      238.26      309.83     45.31 o 
  -3   2  11     1351.88     1390.29     79.49 o 
  -2   2  11      621.56      624.62     18.14 o 
  -1   2  11     3167.77     3110.72     65.81 o 
   0   2  11      107.17      108.18      7.29 o 
   1   2  11     3895.63     3986.85     83.17 o 
   2   2  11      170.42      171.43     10.43 o 
   3   2  11     2724.93     2642.73     59.27 o 
   4   2  11       68.87       58.79      9.47 o 
   5   2  11     2551.21     2503.11    120.89 o 
   6   2  11       70.24       50.93     12.14 o 
   7   2  11      959.46      999.41     36.02 o 
   8   2  11       18.58       63.64     13.93 o 
   9   2  11      438.98      493.27     26.81 o 
  -6   3  11      343.93      309.26     50.12 o 
  -5   3  11      876.20      955.73     76.85 o 
  -4   3  11      404.70      418.05     53.95 o 
  -3   3  11     1553.17     1564.47     97.38 o 
  -2   3  11      278.83      312.52     48.49 o 
  -1   3  11     2416.65     2351.81     80.92 o 
   0   3  11      415.00      393.41     20.09 o 
   1   3  11     3314.75     3328.78     71.34 o 
   2   3  11      198.33      149.47     20.54 o 
   3   3  11     3494.54     3558.70     77.57 o 
   4   3  11        0.05        3.07      8.57 o 
   5   3  11     1850.17     1854.97     46.96 o 
   6   3  11        4.44       29.83     11.41 o 
   7   3  11      941.11      946.11     35.20 o 
   8   3  11       16.94        5.95     12.06 o 
   9   3  11      452.39      512.25     27.46 o 
  -6   4  11      162.92      172.84     42.86 o 
  -5   4  11      577.50      614.85     66.82 o 
  -4   4  11      250.30      283.75     51.75 o 
  -3   4  11     1779.89     1621.59    105.78 o 
  -2   4  11      267.14      353.43     53.78 o 
  -1   4  11     1445.86     1554.20    100.23 o 
   0   4  11      182.08      207.97     43.92 o 
   1   4  11     2651.96     2583.76    130.87 o 
   2   4  11       20.60       15.54      8.70 o 
   3   4  11     3243.06     3456.33     76.84 o 
   4   4  11        3.67       -4.89      8.53 o 
   5   4  11     1490.33     1481.73     40.16 o 
   6   4  11       10.56      -10.02     10.02 o 
   7   4  11      702.95      773.35     32.03 o 
   8   4  11       16.13       -0.24     12.71 o 
  -6   5  11      174.52      161.43     45.15 o 
  -5   5  11      444.74      312.11     53.13 o 
  -4   5  11      239.23      230.05     50.44 o 
  -3   5  11      734.30      743.20     73.59 o 
  -2   5  11      207.06      214.65     48.57 o 
  -1   5  11     1518.27     1447.93     99.83 o 
   0   5  11       76.55       59.49     39.03 o 
   1   5  11     1527.03     1591.60    101.78 o 
   2   5  11       25.18       20.70     34.72 o 
   3   5  11     2074.61     2008.59    112.95 o 
   4   5  11       62.10       49.83     10.69 o 
   5   5  11     1268.95     1345.98    105.61 o 
   6   5  11       20.86       -4.24     10.76 o 
   7   5  11      463.03      605.15     29.26 o 
   8   5  11       10.29      -12.22     12.22 o 
  -5   6  11      332.93      312.52     54.27 o 
  -4   6  11      220.19      321.48     60.38 o 
  -3   6  11      586.75      602.38     73.26 o 
  -2   6  11      261.94      186.70     53.21 o 
  -1   6  11     1027.88     1067.29     91.11 o 
   0   6  11      136.30      156.38     47.92 o 
   1   6  11     1237.71     1304.02     93.14 o 
   2   6  11       40.80      -23.31     37.24 o 
   3   6  11     1813.41     1891.16    113.44 o 
   4   6  11       69.57       61.36     42.05 o 
   5   6  11      691.75      792.75     70.16 o 
  -4   7  11      157.31      145.46     49.71 o 
  -3   7  11      432.31      384.15     66.17 o 
  -2   7  11      138.19      216.60     55.90 o 
  -1   7  11      874.18      852.64     85.81 o 
   0   7  11      101.90       67.07     45.88 o 
   1   7  11     1032.68     1059.63     91.84 o 
   2   7  11       97.06       32.68     45.72 o 
   3   7  11     1018.46     1036.57     87.60 o 
   4   7  11        1.59       30.40     39.93 o 
   5   7  11      692.21      818.25     77.82 o 
   6   7  11        0.99      -18.74     42.54 o 
  -2   8  11       82.83       49.71     51.50 o 
  -1   8  11      335.64      353.59     66.42 o 
   0   8  11       77.06       63.32     50.28 o 
   1   8  11      653.78      702.78     81.17 o 
   2   8  11       46.12       49.95     47.10 o 
   3   8  11      635.02      611.35     75.38 o 
   4   8  11        1.61      105.45     51.91 o 
   5   8  11      480.54      611.02     73.67 o 
   1   9  11      245.37      220.51     62.26 o 
   2   9  11       50.21      105.45     54.60 o 
  -1  -8  12        0.09       -7.17      7.17 o 
   0  -8  12      346.49      303.88     16.05 o 
   1  -8  12        0.22        1.06      7.58 o 
  -3  -7  12        6.79       -1.06      8.48 o 
  -2  -7  12      652.95      706.20     26.00 o 
  -1  -7  12        8.73       15.89      7.01 o 
   0  -7  12      741.10      592.20     21.68 o 
   1  -7  12        1.76        2.36      7.50 o 
   2  -7  12      770.35      711.74     25.26 o 
   3  -7  12        7.79       19.23      9.21 o 
   4  -7  12      453.12      477.46     22.82 o 
  -4  -6  12      559.05      610.86     24.61 o 
  -3  -6  12       16.25       16.71      8.56 o 
  -2  -6  12     1014.70      961.60     30.72 o 
  -1  -6  12       25.15       20.86      7.74 o 
   0  -6  12      714.33      653.72     22.98 o 
   1  -6  12        4.07        7.33      6.93 o 
   2  -6  12      993.93      846.86     27.38 o 
   3  -6  12       21.94        6.03      8.56 o 
   4  -6  12      841.20      806.44     29.50 o 
   5  -6  12       29.66       24.94     11.49 o 
  -5  -5  12       61.79       46.12      9.37 o 
  -4  -5  12      784.06      831.78     28.85 o 
  -3  -5  12       77.69       55.74      8.72 o 
  -2  -5  12      894.37      894.53     28.77 o 
  -1  -5  12       36.38       18.25      7.50 o 
   0  -5  12     1068.16      991.67     29.99 o 
   1  -5  12       29.39        8.80      5.95 o 
   2  -5  12     1523.62     1409.23     39.93 o 
   3  -5  12       56.15       40.42      9.13 o 
   4  -5  12     1073.37     1069.41     34.96 o 
   5  -5  12       22.55       21.11     11.16 o 
   6  -5  12      435.93      408.35     23.55 o 
  -6  -4  12      399.87      375.10     19.48 o 
  -5  -4  12      213.90      185.07     13.61 o 
  -4  -4  12     1082.22     1061.50     33.25 o 
  -3  -4  12      117.19      121.10     11.00 o 
  -2  -4  12     1521.98     1581.66     43.76 o 
  -1  -4  12       30.52       21.02      7.25 o 
   0  -4  12     1300.95     1215.85     34.63 o 
   1  -4  12       23.11       19.72      6.85 o 
   2  -4  12     2604.61     2477.66     63.32 o 
   3  -4  12       21.45       12.47      8.15 o 
   4  -4  12     1517.70     1556.89     45.55 o 
   5  -4  12       15.67       -1.96      9.94 o 
   6  -4  12      648.62      645.74     29.34 o 
   7  -4  12      100.32      159.72     18.66 o 
  -6  -3  12      483.40      515.92     21.84 o 
  -5  -3  12      147.87      137.31     11.00 o 
  -4  -3  12     1384.67     1316.24     37.81 o 
  -3  -3  12       67.92       73.42      9.37 o 
  -2  -3  12     1671.93     1699.01     45.80 o 
  -1  -3  12       49.07       42.70      7.74 o 
   0  -3  12     2210.09     2065.96     53.13 o 
   1  -3  12        4.02       -1.79      5.70 o 
   2  -3  12     2576.09     2496.15     63.32 o 
   3  -3  12        5.58        3.99      6.85 o 
   4  -3  12     2189.08     2188.04     59.16 o 
   5  -3  12       64.75       70.90     12.79 o 
   6  -3  12      730.16      783.05     31.37 o 
   7  -3  12       85.45       48.98     15.48 o 
   8  -3  12      525.84      539.23     27.95 o 
  -6  -2  12      632.92      629.03     23.63 o 
  -5  -2  12      173.21      183.35     12.39 o 
  -4  -2  12     1136.08     1026.79     30.89 o 
  -3  -2  12      196.81      211.71     11.65 o 
  -2  -2  12     1755.55     1729.49     45.72 o 
  -1  -2  12       30.42       42.05      7.09 o 
   0  -2  12     2690.06     2617.01     64.95 o 
   1  -2  12       10.12       10.35      6.36 o 
   2  -2  12     2739.65     2675.43     67.15 o 
   3  -2  12        8.74       29.50      8.15 o 
   4  -2  12     1853.66     1926.45     53.70 o 
   5  -2  12       12.97        2.44      8.88 o 
   6  -2  12     1225.23     1293.92     43.52 o 
   7  -2  12       73.77       75.87     15.48 o 
   8  -2  12      513.75      583.31     29.83 o 
  -7  -1  12      181.35      222.47     14.59 o 
  -6  -1  12      455.56      422.45     18.82 o 
  -5  -1  12      290.55      294.59     15.16 o 
  -4  -1  12     1727.32     1534.80     41.72 o 
  -3  -1  12      214.93      233.80     12.22 o 
  -2  -1  12     2556.98     2739.81     68.05 o 
  -1  -1  12      238.17      229.80     12.06 o 
   0  -1  12     1706.46     1643.43     42.70 o 
   1  -1  12      123.14       96.89      8.64 o 
   2  -1  12     4273.60     4491.22    107.57 o 
   3  -1  12       29.67       45.64      8.80 o 
   4  -1  12     2914.72     3092.83     79.70 o 
   5  -1  12        4.40       -9.53      9.53 o 
   6  -1  12      949.11     1003.16     37.00 o 
   7  -1  12       52.32       35.77     12.22 o 
   8  -1  12      556.23      586.57     29.58 o 
  -6   0  12      651.30      644.35     22.74 o 
  -5   0  12      346.75      327.19     15.48 o 
  -4   0  12     2358.29     2281.34     57.94 o 
  -3   0  12      293.86      274.38     13.04 o 
  -2   0  12     1451.67     1523.39     40.42 o 
  -1   0  12      165.11      155.00      9.62 o 
   0   0  12     3980.91     3807.35     90.78 o 
   1   0  12       53.68       65.68      7.82 o 
   2   0  12     3591.02     3726.86     77.78 o 
   3   0  12        2.17       -2.25      9.25 o 
   4   0  12     3589.92     3776.57     81.17 o 
   5   0  12       24.25       17.68     10.84 o 
   6   0  12     1040.98     1098.26     39.44 o 
   7   0  12       57.77       53.13     13.77 o 
   8   0  12      511.54      461.32     25.51 o 
   9   0  12       46.67       60.22     14.51 o 
  -7   1  12      142.31      118.90     42.29 o 
  -6   1  12      463.23      596.68     62.50 o 
  -5   1  12      261.90      271.29     16.91 o 
  -4   1  12     1621.06     1603.83     42.21 o 
  -3   1  12      396.52      399.06     16.14 o 
  -2   1  12     2340.86     2351.43     58.27 o 
  -1   1  12       49.96       48.08      6.52 o 
   0   1  12     1961.51     2020.05     45.74 o 
   1   1  12       43.03       29.94      6.31 o 
   2   1  12     4067.07     4180.32    129.12 o 
   3   1  12       41.28       40.25      8.92 o 
   4   1  12     3248.42     3286.08     72.92 o 
   5   1  12      109.70       87.77     13.28 o 
   6   1  12      870.90      921.66     34.88 o 
   7   1  12       43.07       14.51     11.98 o 
   8   1  12      601.23      653.07     29.99 o 
   9   1  12       67.37      101.54     16.87 o 
  -6   2  12      521.39      488.87     60.14 o 
  -5   2  12      352.00      300.95     47.67 o 
  -4   2  12     1019.40      900.48     73.10 o 
  -3   2  12      233.57      229.32     43.27 o 
  -2   2  12     1545.02     1595.86     37.75 o 
  -1   2  12      419.43      401.66     32.47 o 
   0   2  12     2448.79     2491.44     54.72 o 
   1   2  12       83.04       85.40      7.82 o 
   2   2  12     3597.22     3678.76     78.79 o 
   3   2  12       32.22       24.39     28.24 o 
   4   2  12     1796.74     1811.40     46.86 o 
   5   2  12       45.14       45.06     11.65 o 
   6   2  12     1578.43     1657.77     50.77 o 
   7   2  12        5.37        4.40      9.45 o 
   8   2  12      583.59      587.14     28.52 o 
  -6   3  12      351.71      302.49     55.25 o 
  -5   3  12      364.46      321.81     52.89 o 
  -4   3  12     1239.23     1322.27     92.98 o 
  -3   3  12      343.89      294.43     49.87 o 
  -2   3  12     1284.13     1396.35     91.19 o 
  -1   3  12      340.34      399.47     54.68 o 
   0   3  12     2549.84     2541.67     56.44 o 
   1   3  12      177.59      160.39     10.45 o 
   2   3  12     2974.23     2958.37     74.56 o 
   3   3  12       30.48       14.15     13.41 o 
   4   3  12     2292.33     2266.74     55.13 o 
   5   3  12       13.76       22.82     12.35 o 
   6   3  12     1363.71     1338.17     43.19 o 
   7   3  12        1.20       12.14     11.00 o 
   8   3  12      676.06      711.58     31.62 o 
  -6   4  12      281.30      330.53     55.01 o 
  -5   4  12      205.22      177.98     50.85 o 
  -4   4  12      943.63     1053.11     87.77 o 
  -3   4  12      205.55      150.68     47.84 o 
  -2   4  12     1350.95     1374.67     98.36 o 
  -1   4  12      198.11      214.57     48.65 o 
   0   4  12     1528.45     1399.20     95.18 o 
   1   4  12      157.64      174.72     37.97 o 
   2   4  12     2544.52     2478.60     68.33 o 
   3   4  12       11.67       -3.64      9.32 o 
   4   4  12     2356.20     2336.29    103.05 o 
   5   4  12        6.13        0.80     15.04 o 
   6   4  12      829.81      913.92     34.63 o 
   7   4  12        0.73        2.85     11.57 o 
   8   4  12      603.63      646.63     30.48 o 
  -5   5  12      223.62      210.98     52.72 o 
  -4   5  12      577.91      644.59     72.28 o 
  -3   5  12      210.02      261.75     54.60 o 
  -2   5  12      675.99      531.89     67.39 o 
  -1   5  12      132.47      160.21     43.11 o 
   0   5  12     1264.50     1180.72     90.86 o 
   1   5  12       63.69       49.38     39.44 o 
   2   5  12     1693.24     1862.32    111.64 o 
   3   5  12      158.23      182.87     43.43 o 
   4   5  12     1237.71     1262.62     86.54 o 
   5   5  12        4.07        0.24      9.91 o 
   6   5  12      822.81      935.76     35.94 o 
   7   5  12        1.95       -0.90     11.57 o 
  -4   6  12      343.65      424.81     66.17 o 
  -3   6  12      201.67      192.24     52.81 o 
  -2   6  12      691.10      738.88     80.68 o 
  -1   6  12      158.16      241.21     56.31 o 
   0   6  12      713.48      745.97     79.62 o 
   1   6  12      169.42      163.80     45.55 o 
   2   6  12     1275.49     1231.66     94.12 o 
   3   6  12       71.14      104.55     43.52 o 
   4   6  12      989.58     1113.01     87.11 o 
   5   6  12        7.91      -19.72     37.73 o 
  -3   7  12      115.28      152.31     53.05 o 
  -2   7  12      352.07      342.43     67.88 o 
  -1   7  12      127.25      115.39     52.89 o 
   0   7  12      812.31      934.30     90.78 o 
   1   7  12      107.05      185.07     53.70 o 
   2   7  12      835.31     1096.06     93.88 o 
   3   7  12       31.73      114.50     45.47 o 
   4   7  12      596.27      546.15     66.82 o 
   5   7  12        0.92      -15.73     40.50 o 
  -1   8  12       70.19       67.64     52.56 o 
   0   8  12      315.37      366.79     69.19 o 
   1   8  12       71.92       77.66     50.28 o 
   2   8  12      545.79      709.87     80.19 o 
   3   8  12        5.26      -39.77     39.77 o 
   4   8  12      459.87      513.72     70.08 o 
  -2  -7  13       10.63       22.74      9.21 o 
  -1  -7  13      501.54      475.91     20.70 o 
   0  -7  13        0.09       -6.93      6.93 o 
   1  -7  13      626.49      566.36     22.49 o 
   2  -7  13        0.33        4.16      8.64 o 
   3  -7  13      475.73      474.28     21.35 o 
  -3  -6  13      654.83      656.33     25.75 o 
  -2  -6  13       37.65       46.04      9.78 o 
  -1  -6  13      663.84      575.33     22.57 o 
   0  -6  13        0.23       -6.19      6.68 o 
   1  -6  13      755.42      677.60     24.37 o 
   2  -6  13       18.27       -7.25      7.25 o 
   3  -6  13      653.75      549.98     22.17 o 
   4  -6  13       30.20       46.78     11.41 o 
   5  -6  13      458.10      506.55     25.43 o 
  -4  -5  13       50.22       83.04     11.16 o 
  -3  -5  13      741.03      702.29     25.51 o 
  -2  -5  13       75.99       69.43     10.10 o 
  -1  -5  13      654.71      604.58     22.49 o 
   0  -5  13       18.59       13.93      7.33 o 
   1  -5  13     1385.71     1202.65     35.45 o 
   2  -5  13       29.74       13.36      7.99 o 
   3  -5  13      924.78      912.62     30.15 o 
   4  -5  13        4.18       10.43      9.45 o 
   5  -5  13      619.06      645.17     28.36 o 
   6  -5  13       32.95       11.16     12.22 o 
  -5  -4  13      589.62      581.19     23.80 o 
  -4  -4  13      197.80      200.39     13.69 o 
  -3  -4  13      880.32      860.87     28.93 o 
  -2  -4  13       91.25       77.34      9.05 o 
  -1  -4  13     1566.00     1512.80     41.89 o 
   0  -4  13       10.40        3.26      6.60 o 
   1  -4  13     1377.05     1206.39     35.04 o 
   2  -4  13        0.09       16.05      7.50 o 
   3  -4  13     1847.73     1776.26     49.55 o 
   4  -4  13        1.33       -7.66      7.66 o 
   5  -4  13      794.93      901.70     33.90 o 
   6  -4  13       47.35       30.31     13.12 o 
   7  -4  13      531.57      548.84     29.99 o 
  -6  -3  13      111.23      146.52     13.45 o 
  -5  -3  13      575.66      516.25     21.51 o 
  -4  -3  13      153.20      187.84     13.36 o 
  -3  -3  13     1358.62     1398.79     40.09 o 
  -2  -3  13       36.35       33.25      7.99 o 
  -1  -3  13     1781.38     1729.73     46.53 o 
   0  -3  13       49.46       33.57      7.25 o 
   1  -3  13     1876.03     1708.87     45.80 o 
   2  -3  13        0.05       -2.12      6.03 o 
   3  -3  13     1708.97     1706.34     47.75 o 
   4  -3  13        2.06        3.10      8.23 o 
   5  -3  13     1301.11     1342.97     43.76 o 
   6  -3  13       73.48       71.88     14.59 o 
   7  -3  13      610.51      671.24     33.09 o 
  -6  -2  13       78.72       80.02     10.51 o 
  -5  -2  13      663.70      628.62     23.31 o 
  -4  -2  13      178.08      199.73     13.04 o 
  -3  -2  13     1189.19     1154.65     34.06 o 
  -2  -2  13      183.47      165.59     11.33 o 
  -1  -2  13     1600.45     1524.37     41.56 o 
   0  -2  13       48.26       48.65      7.25 o 
   1  -2  13     2490.76     2324.13     59.41 o 
   2  -2  13        6.84       -1.71      7.17 o 
   3  -2  13     1188.74     1151.80     35.37 o 
   4  -2  13        1.44        3.59      9.13 o 
   5  -2  13     1709.56     1746.76     52.64 o 
   6  -2  13       52.68       73.91     14.18 o 
   7  -2  13      632.69      675.24     32.60 o 
   8  -2  13       23.49       12.31     14.42 o 
  -6  -1  13      189.87      151.57     12.39 o 
  -5  -1  13      604.61      529.28     20.62 o 
  -4  -1  13      246.19      264.60     14.51 o 
  -3  -1  13     1338.36     1346.88     37.97 o 
  -2  -1  13      223.48      203.81     12.06 o 
  -1  -1  13     2240.92     2207.02     56.39 o 
   0  -1  13      257.85      278.70     12.79 o 
   1  -1  13     1751.06     1734.38     46.37 o 
   2  -1  13       14.68       16.05      7.50 o 
   3  -1  13     2280.68     2599.97     67.80 o 
   4  -1  13        9.38        3.67      9.53 o 
   5  -1  13     1611.93     1607.25     49.47 o 
   6  -1  13        6.47       19.72     12.47 o 
   7  -1  13      715.79      702.86     32.76 o 
   8  -1  13       17.13        0.73     13.36 o 
  -6   0  13      157.79      135.11     11.08 o 
  -5   0  13      996.38      918.16     28.85 o 
  -4   0  13      296.02      309.67     15.56 o 
  -3   0  13     1419.51     1588.10     43.19 o 
  -2   0  13      198.12      229.48     12.06 o 
  -1   0  13     1656.38     1574.82     41.89 o 
   0   0  13      131.07      153.04      9.86 o 
   1   0  13     3250.05     3096.74     76.19 o 
   2   0  13        8.58       13.43     16.66 o 
   3   0  13     2205.68     2234.64     59.65 o 
   4   0  13        2.48        8.15     25.26 o 
   5   0  13     1651.54     1705.36     51.18 o 
   6   0  13       15.66        5.22     12.71 o 
   7   0  13      825.17      884.67     36.26 o 
   8   0  13       28.90       30.56     14.34 o 
  -6   1  13      108.58       93.71     42.95 o 
  -5   1  13      521.54      505.33     59.73 o 
  -4   1  13      283.09      245.10     12.96 o 
  -3   1  13     1334.11     1325.21     36.51 o 
  -2   1  13      182.52      183.51     10.21 o 
  -1   1  13     2289.43     2156.12     97.14 o 
   0   1  13       14.38       13.99      6.11 o 
   1   1  13     1934.53     2011.05     46.36 o 
   2   1  13       48.94       41.68      8.28 o 
   3   1  13     2134.10     2212.73     52.34 o 
   4   1  13        0.87        0.43     17.81 o 
   5   1  13     1744.20     1725.74     51.99 o 
   6   1  13       22.31       28.52     12.88 o 
   7   1  13      758.85      824.77     33.90 o 
   8   1  13       35.34       33.98     13.77 o 
  -6   2  13      176.45      189.39     46.86 o 
  -5   2  13      547.93      595.37     66.09 o 
  -4   2  13      272.51      248.63     47.26 o 
  -3   2  13      999.58      957.85     76.76 o 
  -2   2  13      213.14      211.25     13.61 o 
  -1   2  13     1815.71     1698.08     80.07 o 
   0   2  13      154.28      148.16      9.78 o 
   1   2  13     2245.90     2239.28     51.57 o 
   2   2  13       32.97       26.31      8.07 o 
   3   2  13     1455.26     1357.66     36.46 o 
   4   2  13       13.74       19.27      9.10 o 
   5   2  13     1728.75     1752.38     52.97 o 
   6   2  13        5.82       -8.23     10.92 o 
   7   2  13      773.18      780.11     32.43 o 
   8   2  13       26.23       14.10     12.96 o 
  -5   3  13      463.15      388.22     58.84 o 
  -4   3  13      240.98      174.23     47.18 o 
  -3   3  13     1217.82     1123.68     88.42 o 
  -2   3  13      420.07      391.16     56.64 o 
  -1   3  13     1550.58     1582.96    100.32 o 
   0   3  13      122.10       62.34     38.63 o 
   1   3  13     2082.86     2028.01     48.23 o 
   2   3  13       84.18      106.14     19.23 o 
   3   3  13     1631.24     1579.53     46.25 o 
   4   3  13        0.30       -6.23     14.75 o 
   5   3  13     1657.10     1646.77     50.36 o 
   6   3  13        7.71      -10.92     10.92 o 
   7   3  13      666.55      708.57     30.48 o 
   8   3  13       27.48       13.61     12.79 o 
  -5   4  13      415.08      389.28     61.04 o 
  -4   4  13      144.58      134.38     48.73 o 
  -3   4  13      860.75      920.69     85.97 o 
  -2   4  13      224.03      167.06     49.30 o 
  -1   4  13     1539.38     1609.04    107.49 o 
   0   4  13      129.26      147.50     46.04 o 
   1   4  13     1164.56     1126.94     83.69 o 
   2   4  13       39.09       59.90     36.51 o 
   3   4  13     2003.46     1934.51     49.56 o 
   4   4  13        0.41       13.96     10.14 o 
   5   4  13     1146.51     1288.81     38.05 o 
   6   4  13        0.47      -11.49     11.49 o 
   7   4  13      526.83      618.68     28.85 o 
  -4   5  13      251.25      372.90     61.93 o 
  -2   5  13      142.75      167.22     51.18 o 
  -1   5  13      757.92      731.95     77.01 o 
   0   5  13      123.42       95.02     45.88 o 
   1   5  13     1023.58      905.53     80.59 o 
   2   5  13       24.58      -10.76     36.10 o 
   3   5  13     1326.85     1235.24     89.48 o 
   4   5  13       23.90       60.30     36.92 o 
   5   5  13      751.55      925.33     76.60 o 
   6   5  13        2.80       -5.22     12.22 o 
   7   5  13      463.26      481.45     25.67 o 
  -2   6  13      209.70      255.72     60.96 o 
  -1   6  13      769.25      884.42     85.40 o 
   0   6  13      115.10       63.64     48.57 o 
   1   6  13      703.52      733.50     77.25 o 
   2   6  13       76.28       32.35     42.46 o 
   3   6  13      758.33      825.91     76.11 o 
   4   6  13       15.54       10.35     40.50 o 
   5   6  13      784.72      857.37     74.48 o 
  -2   7  13      174.77      156.87     58.10 o 
  -1   7  13      509.69      439.48     73.91 o 
   0   7  13       76.61       85.32     47.92 o 
   1   7  13      605.03      565.71     76.44 o 
   2   7  13       42.88       34.80     45.96 o 
   3   7  13      605.42      772.29     79.05 o 
   4   7  13       12.67        2.44     41.48 o 
   5   7  13      467.08      502.72     64.62 o 
   1   8  13      270.46      245.13     62.10 o 
   2   8  13       23.60       49.14     46.78 o 
  -2  -6  14      606.76      572.23     23.80 o 
  -1  -6  14        8.63        6.11      8.23 o 
   0  -6  14      674.88      629.93     23.63 o 
   1  -6  14        1.14        2.36      7.99 o 
   2  -6  14      402.04      364.51     17.36 o 
   3  -6  14       11.37       21.19      8.31 o 
  -3  -5  14       49.19       47.02     10.76 o 
  -2  -5  14      725.99      703.92     26.32 o 
  -1  -5  14       21.92       20.54      8.80 o 
   0  -5  14      651.37      614.85     22.82 o 
   1  -5  14        4.48       -7.25      7.33 o 
   2  -5  14      851.58      767.56     26.81 o 
   3  -5  14        1.92       -7.01      7.01 o 
   4  -5  14      615.52      552.51     24.69 o 
   5  -5  14       10.87       31.86     11.90 o 
  -4  -4  14      576.66      587.71     24.04 o 
  -3  -4  14      124.37      156.71     13.53 o 
  -2  -4  14     1015.66     1021.98     32.84 o 
  -1  -4  14       35.61       31.62      8.72 o 
   0  -4  14     1095.81      938.37     29.17 o 
   1  -4  14       16.63        7.33      6.76 o 
   2  -4  14     1138.89     1064.93     32.68 o 
   3  -4  14        0.12       -8.15      8.15 o 
   4  -4  14      940.70      934.62     33.17 o 
   5  -4  14       19.10       16.46     11.90 o 
   6  -4  14      456.04      472.97     26.08 o 
  -5  -3  14      170.94      208.86     14.83 o 
  -4  -3  14      615.20      598.23     23.06 o 
  -3  -3  14       58.50       66.33     10.35 o 
  -2  -3  14     1549.86     1517.28     43.27 o 
  -1  -3  14       38.71       41.72      7.90 o 
   0  -3  14     1246.41     1100.29     32.84 o 
   1  -3  14        7.75       17.11      7.58 o 
   2  -3  14     1218.36     1250.24     37.16 o 
   3  -3  14        0.40        7.66      8.48 o 
   4  -3  14     1252.20     1249.10     40.09 o 
   5  -3  14       80.41       53.95     13.28 o 
   6  -3  14      637.10      700.66     31.94 o 
   7  -3  14       44.17       65.93     16.54 o 
  -5  -2  14       95.98       98.28     11.49 o 
  -4  -2  14      757.17      783.62     27.54 o 
  -3  -2  14      124.19      159.72     12.31 o 
  -2  -2  14     1389.07     1207.21     35.69 o 
  -1  -2  14      157.32      148.56     11.16 o 
   0  -2  14     1269.91     1165.89     33.82 o 
   1  -2  14        2.27       -3.67      6.93 o 
   2  -2  14     1381.07     1382.82     40.01 o 
   3  -2  14        7.65       22.00      9.13 o 
   4  -2  14     1439.47     1513.37     46.12 o 
   5  -2  14       11.17       18.99     11.82 o 
   6  -2  14      704.03      738.15     32.68 o 
   7  -2  14       41.68       55.50     15.81 o 
  -5  -1  14      149.44      142.12     11.90 o 
  -4  -1  14      649.16      632.45     23.55 o 
  -3  -1  14      292.06      279.84     15.24 o 
  -2  -1  14     1514.17     1479.23     41.07 o 
  -1  -1  14      149.88      164.94     11.00 o 
   0  -1  14     2036.76     1921.48     50.44 o 
   1  -1  14       65.59       54.76      7.99 o 
   2  -1  14     1070.44      979.03     31.13 o 
   3  -1  14        6.42        9.21      8.29 o 
   4  -1  14     2312.33     2503.81     68.29 o 
   5  -1  14        1.38       -3.59     11.00 o 
   6  -1  14      820.33      829.01     34.63 o 
   7  -1  14       21.48       36.35     14.26 o 
  -5   0  14      192.96      190.04     12.88 o 
  -4   0  14     1106.96     1020.84     31.37 o 
  -3   0  14      242.07      204.79     12.39 o 
  -2   0  14     1719.56     1696.56     45.47 o 
  -1   0  14      130.28      112.87      9.37 o 
   0   0  14     1287.61     1292.94     36.59 o 
   1   0  14       78.25       59.81      8.72 o 
   2   0  14     2590.30     2563.79     62.99 o 
   3   0  14        0.81        1.37      8.13 o 
   4   0  14     1926.83     1845.37     53.30 o 
   5   0  14        0.37        4.73     11.82 o 
   6   0  14      905.68      927.78     37.24 o 
   7   0  14       21.55       28.11     13.12 o 
  -5   1  14      185.97      209.27     48.08 o 
  -4   1  14      646.50      554.71     63.89 o 
  -3   1  14      163.33      175.36     18.95 o 
  -2   1  14     1559.56     1465.33     80.72 o 
  -1   1  14      168.31      148.86     10.04 o 
   0   1  14     1802.58     1891.51     63.40 o 
   1   1  14       19.12       16.62     11.69 o 
   2   1  14     1278.82     1271.26     34.19 o 
   3   1  14       89.53      119.49     12.31 o 
   4   1  14     2103.98     2234.46     54.38 o 
   5   1  14       22.42       36.59     12.22 o 
   6   1  14      922.11      958.91     37.49 o 
   7   1  14       20.08       34.23     14.26 o 
  -5   2  14      188.19      179.61     46.37 o 
  -4   2  14      635.37      634.41     67.96 o 
  -3   2  14      283.61      295.32     50.52 o 
  -2   2  14     1205.42     1190.34     85.73 o 
  -1   2  14      138.82      130.04     32.47 o 
   0   2  14     1339.89     1327.03     34.42 o 
   1   2  14      157.10      135.24     13.24 o 
   2   2  14     1244.82     1200.92     33.17 o 
   3   2  14       70.25       69.77     10.53 o 
   4   2  14     1635.18     1477.85     45.84 o 
   5   2  14        6.81       14.91     12.06 o 
   6   2  14      826.05      816.87     33.57 o 
   7   2  14        3.58      -11.49     11.49 o 
  -5   3  14      113.84       76.19     47.92 o 
  -4   3  14      530.83      418.62     62.83 o 
  -3   3  14      324.58      441.36     62.75 o 
  -2   3  14     1239.30     1235.57     94.29 o 
  -1   3  14      237.34      298.01     54.52 o 
   0   3  14     1059.36     1067.61     84.02 o 
   1   3  14      133.69      102.19     40.99 o 
   2   3  14     1489.09     1544.69     58.14 o 
   3   3  14       16.94       24.73     11.04 o 
   4   3  14     1256.68     1333.66     38.89 o 
   5   3  14        5.93        6.60     11.16 o 
   6   3  14      828.71      826.48     33.00 o 
   7   3  14        2.43        3.18     13.04 o 
  -4   4  14      532.40      521.95     70.41 o 
  -3   4  14      135.12      114.74     49.71 o 
  -2   4  14      745.86      776.45     81.08 o 
  -1   4  14      141.76      163.15     50.20 o 
   0   4  14     1096.90     1124.25     90.46 o 
   1   4  14       58.80       24.45     38.46 o 
   2   4  14     1080.57     1032.49     80.84 o 
   3   4  14       33.32       49.63     35.53 o 
   4   4  14     1180.74     1254.38     37.71 o 
   5   4  14        0.87        3.02     11.82 o 
   6   4  14      600.79      669.12     29.50 o 
   7   4  14        0.42       -6.52     11.33 o 
  -3   5  14      183.98      158.91     54.27 o 
  -2   5  14      617.15      673.93     78.48 o 
  -1   5  14       94.00      134.30     49.63 o 
   0   5  14      515.45      517.14     69.59 o 
   1   5  14       35.97       54.68     43.68 o 
   2   5  14      995.11      956.05     82.79 o 
   3   5  14       66.31       58.51     40.58 o 
   4   5  14      762.01      680.70     67.96 o 
   5   5  14        0.16       20.62     35.12 o 
  -2   6  14      522.70      396.70     69.35 o 
  -1   6  14       87.50       16.22     47.02 o 
   0   6  14      522.38      448.61     69.59 o 
   1   6  14       70.44       73.75     48.49 o 
   2   6  14      574.93      568.97     70.41 o 
   3   6  14       73.95      124.60     49.95 o 
   4   6  14      561.48      562.94     68.13 o 
   5   6  14        1.18       32.27     37.97 o 
   0   7  14      388.38      413.08     70.65 o 
   1   7  14       54.83       25.67     48.00 o 
   2   7  14      503.92      471.26     67.56 o 
   3   7  14       15.51      -23.71     42.38 o 
  -2  -5  15       28.45       25.51      9.53 o 
  -1  -5  15      500.50      419.35     19.88 o 
   0  -5  15       33.71       21.02      8.56 o 
   1  -5  15      581.72      528.88     21.43 o 
   2  -5  15        2.71        1.55      7.99 o 
   3  -5  15      609.82      572.47     24.12 o 
   4  -5  15        2.05       -3.75      9.78 o 
  -3  -4  15      538.57      568.73     24.12 o 
  -2  -4  15       85.09      100.40     11.33 o 
  -1  -4  15      707.91      664.48     24.94 o 
   0  -4  15       39.68       36.26      8.80 o 
   1  -4  15     1040.96      942.04     30.48 o 
   2  -4  15        0.05        7.66      8.39 o 
   3  -4  15      734.62      684.44     26.65 o 
   4  -4  15        1.29        6.44     10.10 o 
   5  -4  15      474.85      457.49     25.10 o 
  -4  -3  15       89.44       86.22     11.57 o 
  -3  -3  15      630.55      620.47     24.53 o 
  -2  -3  15       54.27       54.68      9.78 o 
  -1  -3  15     1138.38     1087.17     33.74 o 
   0  -3  15        9.11       15.40      7.82 o 
   1  -3  15     1045.17     1028.17     32.60 o 
   2  -3  15        8.34       17.77      7.66 o 
   3  -3  15      920.33      942.36     32.27 o 
   4  -3  15       11.25       15.81      9.70 o 
   5  -3  15      622.12      645.00     28.60 o 
   6  -3  15       34.97       45.96     14.26 o 
  -4  -2  15       67.36       97.71     11.41 o 
  -3  -2  15      859.83      788.18     27.79 o 
  -2  -2  15      103.05       97.54     10.68 o 
  -1  -2  15     1016.57      898.68     29.01 o 
   0  -2  15       49.84       36.35      7.66 o 
   1  -2  15     1059.03     1033.55     32.43 o 
   2  -2  15        0.57        1.30      8.07 o 
   3  -2  15     1065.66     1091.41     35.86 o 
   4  -2  15        0.12       18.42     10.76 o 
   5  -2  15      713.63      711.09     31.21 o 
   6  -2  15       16.65       17.68     13.53 o 
  -4  -1  15      144.28      147.25     12.79 o 
  -3  -1  15      647.81      660.08     24.12 o 
  -2  -1  15      180.61      210.00     13.12 o 
  -1  -1  15     1167.91     1082.04     32.35 o 
   0  -1  15      105.95       91.68      9.86 o 
   1  -1  15     1705.65     1593.56     44.58 o 
   2  -1  15        3.05       11.41      8.39 o 
   3  -1  15      965.99      998.68     47.47 o 
   4  -1  15       14.51       23.71     11.25 o 
   5  -1  15      880.42      942.77     36.26 o 
   6  -1  15       16.06        9.78     13.45 o 
   7  -1  15      478.87      494.57     29.09 o 
  -4   0  15      149.55      159.32     12.39 o 
  -3   0  15      921.12      965.26     30.56 o 
  -2   0  15      157.91      148.40     11.08 o 
  -1   0  15     1383.10     1234.92     35.45 o 
   0   0  15       94.14       94.86     10.51 o 
   1   0  15     1301.07     1313.50     34.77 o 
   2   0  15       24.18       43.29     17.15 o 
   3   0  15     1855.03     1986.76     49.07 o 
   4   0  15        0.20       -5.54     10.35 o 
   5   0  15      654.82      686.40     30.40 o 
   6   0  15       13.20       22.90     14.18 o 
   7   0  15      491.96      582.74     31.29 o 
  -4   1  15      133.05      118.98     43.76 o 
  -3   1  15      613.38      567.83     63.16 o 
  -2   1  15      132.88      117.20     29.50 o 
  -1   1  15     1281.69     1271.54     33.63 o 
   0   1  15       73.02       70.12      8.91 o 
   1   1  15     1540.72     1579.04     40.15 o 
   2   1  15       42.91       54.22     10.68 o 
   3   1  15     1145.46     1174.89     34.25 o 
   4   1  15        8.16       18.58     11.00 o 
   5   1  15      791.17      777.02     32.19 o 
   6   1  15       11.27       35.69     12.88 o 
   7   1  15      534.24      617.13     31.05 o 
  -4   2  15      182.83      175.53     48.98 o 
  -3   2  15      713.53      693.90     71.55 o 
  -2   2  15      200.82      184.25     46.69 o 
  -1   2  15      945.13      922.15     77.09 o 
   0   2  15      110.94      112.14     19.68 o 
   1   2  15     1387.11     1386.59     37.24 o 
   2   2  15       58.22       64.21     10.87 o 
   3   2  15      841.28      835.24     48.20 o 
   4   2  15        0.52        0.47      9.94 o 
   5   2  15     1020.97     1021.82     38.63 o 
   6   2  15        0.13       -1.39     12.31 o 
   7   2  15      500.77      561.64     29.01 o 
  -4   3  15      104.86      132.83     52.97 o 
  -3   3  15      479.48      494.57     68.53 o 
  -2   3  15      290.88      403.30     63.16 o 
  -1   3  15     1188.68     1194.42     94.04 o 
   0   3  15      158.68      216.36     50.69 o 
   1   3  15     1055.36     1028.99     84.34 o 
   2   3  15       37.90       48.80     16.50 o 
   3   3  15     1058.00     1165.28     35.23 o 
   4   3  15        1.73       -1.47     10.16 o 
   5   3  15      845.63      887.52     34.96 o 
   6   3  15        3.45        2.53     11.90 o 
  -3   4  15      413.34      522.93     73.02 o 
  -2   4  15      114.54      107.65     48.08 o 
  -1   4  15      760.34      588.28     73.99 o 
   0   4  15      121.70       80.68     45.55 o 
   1   4  15     1060.77      990.04     84.02 o 
   2   4  15       36.09       45.64     40.01 o 
   3   4  15      860.06      784.35     72.20 o 
   4   4  15        3.68       11.90     35.61 o 
   5   4  15      644.52      649.00     28.85 o 
   6   4  15        1.46      -10.76     10.76 o 
  -2   5  15      132.96      142.53     52.48 o 
  -1   5  15      520.58      412.51     67.31 o 
   0   5  15       83.98       85.65     47.59 o 
   1   5  15      585.80      571.09     71.96 o 
   2   5  15       78.88       70.90     44.58 o 
   3   5  15      654.83      724.54     72.20 o 
   4   5  15        2.96      -26.89     37.97 o 
  -1   6  15      419.55      380.73     70.41 o 
   0   6  15       88.50      205.03     55.90 o 
   1   6  15      517.90      549.17     74.16 o 
   2   6  15       74.05       27.79     44.58 o 
   3   6  15      353.39      354.65     61.61 o 
   4   6  15       17.54        5.46     43.03 o 
  -1  -4  16       48.90       37.40      8.56 o 
   0  -4  16      679.79      631.80     24.61 o 
   1  -4  16       12.49        7.66      8.88 o 
   2  -4  16      768.12      715.00     27.06 o 
   3  -4  16        1.79        3.83      9.29 o 
  -2  -3  16      640.58      576.55     23.88 o 
  -1  -3  16       35.28       43.35      9.05 o 
   0  -3  16      988.45      890.45     29.50 o 
   1  -3  16       11.87        0.16      8.39 o 
   2  -3  16      706.72      643.29     25.43 o 
   3  -3  16        3.04        5.87      9.70 o 
   4  -3  16      581.17      560.17     26.32 o 
   5  -3  16       16.16       18.42     12.71 o 
  -3  -2  16       73.68       76.60     11.08 o 
  -2  -2  16      783.17      707.91     26.08 o 
  -1  -2  16       74.46       42.78      9.13 o 
   0  -2  16      982.49      885.48     29.58 o 
   1  -2  16       31.09       35.12      8.39 o 
   2  -2  16      521.79      474.69     21.68 o 
   3  -2  16        1.57        0.08     10.02 o 
   4  -2  16      910.83      930.71     34.88 o 
   5  -2  16        8.49       15.32     13.12 o 
  -3  -1  16      140.78      130.63     11.90 o 
  -2  -1  16      605.34      552.84     21.84 o 
  -1  -1  16      156.24      115.15     10.84 o 
   0  -1  16     1120.92     1158.56     35.37 o 
   1  -1  16       33.61       31.37      8.72 o 
   2  -1  16      968.27      945.17     34.14 o 
   3  -1  16        4.44       17.13     15.36 o 
   4  -1  16      631.49      564.73     26.81 o 
   5  -1  16        0.54       13.12     12.47 o 
   6  -1  16      607.72      661.14     32.60 o 
  -3   0  16      126.60      150.76     12.47 o 
  -2   0  16      985.08      930.95     29.58 o 
  -1   0  16      112.11      121.50     11.41 o 
   0   0  16     1148.78     1092.14     31.10 o 
   1   0  16       44.40       38.25     24.08 o 
   2   0  16      888.92      876.13     58.39 o 
   3   0  16        6.49        4.45      9.63 o 
   4   0  16      940.06     1002.91     36.83 o 
   5   0  16        0.63        0.41     10.59 o 
   6   0  16      531.38      541.59     29.91 o 
  -3   1  16       85.64       77.25     41.40 o 
  -2   1  16      647.77      645.25     69.27 o 
  -1   1  16       86.50       70.98      9.28 o 
   0   1  16     1146.83     1195.58     33.53 o 
   1   1  16       48.95       53.69      9.40 o 
   2   1  16      867.05      972.45     30.26 o 
   3   1  16        7.91       13.09     10.09 o 
   4   1  16      737.86      749.39     30.97 o 
   5   1  16        0.83       -0.16     12.06 o 
   6   1  16      587.67      609.63     31.21 o 
  -3   2  16      164.77      204.54     50.28 o 
  -2   2  16      760.02      761.37     74.97 o 
  -1   2  16      114.44      113.92     43.52 o 
   0   2  16      894.79      927.37     79.54 o 
   1   2  16       54.76       58.60     15.48 o 
   2   2  16      631.85      651.57     24.92 o 
   3   2  16       28.98       45.82     16.38 o 
   4   2  16      819.75      906.67     34.72 o 
   5   2  16        1.49       11.25     14.10 o 
   6   2  16      545.27      601.89     30.48 o 
  -2   3  16      580.88      483.73     67.88 o 
  -1   3  16      169.66      143.75     50.12 o 
   0   3  16      989.03     1077.88     90.37 o 
   1   3  16       71.96       79.21     43.60 o 
   2   3  16      608.42      680.53     71.96 o 
   3   3  16       11.56       23.06     33.66 o 
   4   3  16      811.46      829.77     31.74 o 
   5   3  16       12.78        1.06     13.53 o 
  -2   4  16      484.73      604.34     77.82 o 
  -1   4  16       85.28       29.01     45.31 o 
   0   4  16      610.11      620.31     75.46 o 
   1   4  16       46.39       12.39     39.93 o 
   2   4  16      813.01      785.82     76.11 o 
   3   4  16       12.29      -35.53     35.53 o 
   4   4  16      487.77      492.12     60.87 o 
   0   5  16      437.41      427.26     68.37 o 
   1   5  16       43.18       13.93     43.27 o 
   2   5  16      463.17      479.82     67.23 o 
   3   5  16       25.53        4.89     42.21 o 
   0  -3  17       17.32       16.79      9.70 o 
   1  -3  17      661.13      673.28     26.32 o 
   2  -3  17        6.41        4.97      9.62 o 
   3  -3  17      548.42      550.72     26.00 o 
  -1  -2  17      661.99      623.41     24.04 o 
   0  -2  17       27.11       -2.53      8.23 o 
   1  -2  17      574.28      532.14     22.82 o 
   2  -2  17        5.66       18.42     10.43 o 
   3  -2  17      611.28      664.15     28.60 o 
   4  -2  17        0.15        9.86     12.06 o 
  -2  -1  17       88.71       78.72     10.27 o 
  -1  -1  17      536.36      512.17     21.51 o 
   0  -1  17       83.19       81.90     11.33 o 
   1  -1  17      756.61      715.98     27.22 o 
   2  -1  17        3.63       -0.25      9.10 o 
   3  -1  17      926.80      951.57     34.55 o 
   4  -1  17       10.00       17.44     12.79 o 
  -2   0  17       90.34       93.48     34.23 o 
  -1   0  17      756.39      678.06     23.53 o 
   0   0  17       73.72       98.60     29.09 o 
   1   0  17      945.20     1018.56     31.22 o 
   2   0  17       21.57       41.48     12.96 o 
   3   0  17      771.60      807.97     50.73 o 
   4   0  17        3.81       -9.62     10.92 o 
   5   0  17      535.54      647.85     31.62 o 
  -2   1  17       79.63      135.85     46.37 o 
  -1   1  17      514.83      450.65     58.76 o 
   0   1  17       58.02       59.58     30.60 o 
   1   1  17      811.95      806.78     38.18 o 
   2   1  17       60.49       74.27     11.99 o 
   3   1  17      824.07      876.87     31.33 o 
   4   1  17        0.27      -11.08     11.08 o 
   5   1  17      436.46      437.36     25.67 o 
  -1   2  17      577.52      503.94     64.79 o 
   0   2  17       88.57       85.89     45.23 o 
   1   2  17      563.26      587.88     67.23 o 
   2   2  17       63.02       78.09     17.89 o 
   3   2  17      706.09      742.34     28.33 o 
   4   2  17        2.46        8.15     11.49 o 
  -1   3  17      432.16      471.10     68.37 o 
   0   3  17      137.87      196.80     53.87 o 
   1   3  17      724.75      608.66     71.30 o 
   2   3  17       30.50       65.19     42.29 o 
   3   3  17      518.78      519.67     61.53 o 
   1   4  17      541.93      549.09     70.00 o 
   2   4  17       35.09       11.33     40.09 o 
   1  -1  18       22.48       26.06      9.96 o 
   2  -1  18      581.53      593.49     54.03 o 
   1   0  18       31.94       30.42     10.17 o 
   2   0  18      687.88      702.86     28.81 o 
   1   1  18       54.83       74.76     12.18 o 
   2   1  18      627.06      665.00     62.22 o 
                                                 
